# Supplementary material for: A genetic screen identifies a role for oprF in Pseudomonas aeruginosa biofilm stimulation by subinhibitory antibiotics
Source: NPJ Biofilms Microbiomes. 2024 Mar 23;10:30. doi: 10.1038/s41522-024-00496-7 (PMC10960818; doi:10.1038/s41522-024-00496-7)
Supplement: Supplementary file 3 — Yaeger, Ranieri et al Supplementary Data Set 1 [file 41522_2024_496_MOESM3_ESM.xlsx]

## Sheet: Fig 1a
	Replicate #1						Replicate #2						Replicate #3
[Cefixime] uM	Raw Growth OD600					[Cefixime] uM	Raw Growth OD600					[Cefixime] uM	Raw Growth OD600
40	0.0401	0.0418	0.0416			40	0.0406	0.0414	0.0423			40	0.0404	0.042	0.0419
20	0.0412	0.0411	0.0409			20	0.0409	0.0404	0.0482			20	0.0425	0.0403	0.041
10	0.0408	0.053	0.0407			10	0.0405	0.0406	0.0403			10	0.0412	0.0416	0.0412
5	0.0705	0.0771	0.0756			5	0.0921	0.0934	0.1097			5	0.0753	0.077	0.0733
2.5	0.1417	0.1618	0.1566			2.5	0.1293	0.1468	0.1387			2.5	0.1527	0.1538	0.1368
1.25	0.1515	0.1598	0.1714			1.25	0.1483	0.1485	0.1495			1.25	0.1874	0.189	0.1694
DMSO Control	0.1489	0.1467	0.1452			DMSO Control	0.1559	0.1566	0.1573			DMSO Control	0.1457	0.1502	0.1544
Sterility	0.0389	0.0391	0.0391			Sterility	0.0396	0.039	0.0392			Sterility	0.0393	0.039	0.0391
Sterility Average	0.0390333					Sterility Average	0.0390333					Sterility Average	0.0390333
DMSO Average	0.143733	DMSO-Sterility	0.104258			DMSO Average	0.143733	DMSO-Sterility	0.104258			DMSO Average	0.143733	DMSO-Sterility	0.104258
[Cefixime] uM	(Growth - Sterility)/(Control-Sterility)*100					[Cefixime] uM	(Growth - Sterility)/(Control-Sterility)*100					[Cefixime] uM	(Growth - Sterility)/(Control-Sterility)*100
40	0.581621	2.16363	1.97751			40	0.599829	1.28535	2.05656			40	0.551484	2.00196	1.91131
20	1.60527	1.51221	1.3261			20	0.856898	0.428449	7.11225			20	2.45524	0.460829	1.09541
10	1.23304	12.5863	1.13998			10	0.514139	0.599829	0.342759			10	1.27672	1.63934	1.27672
5	28.8717	35.0136	33.6177			5	44.7301	45.844	59.8115			5	32.1901	33.7312	30.377
2.5	95.1299	113.835	108.996			2.5	76.6067	91.6024	84.6615			2.5	102.357	103.354	87.9429
1.25	104.25	111.974	122.769			1.25	92.8877	93.0591	93.916			1.25	133.814	135.265	117.496
DMSO Control	101.83	99.7829	98.387			DMSO Control	99.4002	100	100.6			DMSO Control	96.0112	100.091	103.898
[Cefixime] uM	Raw Biofilm Abs600					[Cefixime] uM	Raw Biofilm Abs600					[Cefixime] uM	Raw Biofilm Abs600
40	0.0486	0.0503	0.0528			40	0.051	0.0494	0.0502			40	0.0498	0.0509	0.0515
20	0.0506	0.0563	0.0542			20	0.0511	0.0503	0.3682			20	0.1063	0.0498	0.0509
10	0.0684	0.0837	0.0891			10	0.0496	0.0534	0.0522			10	0.0499	0.0585	0.0536
5	0.5859	0.551	0.677			5	0.6584	0.5924	0.5429			5	0.9003	1.0858	1.3471
2.5	0.4662	0.2496	0.401			2.5	0.2527	0.2531	0.2995			2.5	0.4	0.3887	0.4436
1.25	0.2223	0.2223	0.2961			1.25	0.1132	0.105	0.1158			1.25	0.2155	0.1968	0.2151
DMSO Control	0.1461	0.1514	0.1472			DMSO Control	0.0862	0.0928	0.0927			DMSO Control	0.1219	0.1168	0.1068
Sterility	0.0453	0.0476	0.0486			Sterility	0.0501	0.0482	0.0477			Sterility	0.048	0.0475	0.0474
Sterility Average	0.0471667					Sterility Average	0.0471667					Sterility Average	0.0471667
	0.148233	DMSO-Ster	0.0997417				0.148233	DMSO-Ster	0.0997417				0.148233	DMSO-Ster	0.0997417
[Cefixime] uM	(Biofilm - Sterility)/(Control-Sterility)*100					[Cefixime] uM	(Biofilm - Sterility)/(Control-Sterility)*100					[Cefixime] uM	(Biofilm - Sterility)/(Control-Sterility)*100
40	0.108614	1.81302	4.31949			40	1.77906	-2.1928	-0.206868			40	1.09696	2.76132	3.66915
20	2.11379	7.82856	5.72312			20	2.02731	0.0413736	789.201			20	86.5843	1.09696	2.76132
10	19.9599	35.2995	40.7135			10	-1.69632	7.73686	4.75796			10	1.24827	14.2605	6.84655
5	538.8	503.81	630.136			5	1509.6	1345.76	1222.88			5	1287.95	1568.62	1963.98
2.5	418.79	201.629	353.421			2.5	502.482	503.475	618.659			2.5	530.967	513.87	596.936
1.25	174.259	174.259	248.25			1.25	156.185	135.83	162.64			1.25	251.809	223.515	251.204
DMSO Control	97.8611	103.175	98.964			DMSO Control	89.1601	105.544	105.296			DMSO Control	110.188	102.471	87.3408
Dunnett's multiple comparisons test	Mean Diff.	95.00% CI of diff.	Below threshold?	Summary	Adjusted P Value
Biofilm
0 vs. 1.25	-98.92	-180.8 to -17.06	Yes	*	0.0132
0 vs. 2.5	-224.6	-306.5 to -142.7	Yes	****	<0.0001
0 vs. 5	-457.6	-539.4 to -375.7	Yes	****	<0.0001
0 vs. 10	68.01	-13.86 to 149.9	No	ns	0.1319
0 vs. 20	94.78	12.91 to 176.6	Yes	*	0.0184
0 vs. 40	97.92	16.05 to 179.8	Yes	*	0.0143

## Sheet: Fig 1b
	Replicate #1						Replicate #2						Replicate #3
[Thiostrepton] uM	Raw Growth OD600					[Thiostrepton] uM	Raw Growth OD600					[Thiostrepton] uM	Raw Growth OD600
10	0.0957	0.0883	0.094			10	0.1088	0.1057	0.1002			10	0.0795	0.0756	0.0789
5	0.0949	0.0942	0.1002			5	0.1184	0.1286	0.1039			5	0.0812	0.0819	0.0884
2.5	0.1102	0.115	0.0954			2.5	0.1166	0.1189	0.1126			2.5	0.0859	0.0951	0.0918
1.25	0.1159	0.1032	0.1076			1.25	0.1221	0.1273	0.1176			1.25	0.1052	0.1111	0.1097
0.63	0.1242	0.1194	0.1147			0.63	0.1235	0.1261	0.1235			0.63	0.122	0.1361	0.1487
0.32	0.1527	0.1348	0.1527			0.32	0.1404	0.1386	0.1464			0.32	0.1408	0.1694	0.1612
DMSO Control	0.1551	0.1572	0.1554			DMSO Control	0.1675	0.1675	0.169			DMSO Control	0.1526	0.1531	0.1601
Sterility	0.0399	0.0385	0.0384			Sterility	0.0392	0.0399	0.0396			Sterility	0.0379	0.0391	0.0387
Sterility Average	0.0389333					Sterility Average	0.0389333					Sterility Average	0.0389333
DMSO Average	0.1455	DMSO-Sterility	0.0925167			DMSO Average	0.1455	DMSO-Sterility	0.0925167			DMSO Average	0.1455	DMSO-Sterility	0.0925167
[Thiostrepton] uM	(Growth - Sterility)/(Control-Sterility)*100					[Thiostrepton] uM	(Growth - Sterility)/(Control-Sterility)*100					[Thiostrepton] uM	(Growth - Sterility)/(Control-Sterility)*100
10	41.5061	34.3158	39.8543			10	53.6353	51.2074	46.8999			10	34.5145	31.1438	33.996
5	40.7287	40.0486	45.8785			5	61.1539	69.1424	49.7977			5	35.9839	36.5889	42.2069
2.5	55.5951	60.2591	41.2146			2.5	59.7442	61.5455	56.6114			2.5	40.0461	47.9977	45.1455
1.25	61.1336	48.7935	53.0688			1.25	64.0517	68.1243	60.5273			1.25	56.7272	61.8266	60.6165
0.63	69.1984	64.5344	59.9676			0.63	65.1482	67.1844	65.1482			0.63	71.2475	83.4342	94.3244
0.32	96.8907	79.498	96.8907			0.32	78.384	76.9743	83.0831			0.32	87.4964	112.215	105.128
DMSO Control	99.2227	101.263	99.5142			DMSO Control	99.6084	99.6084	100.783			DMSO Control	97.6952	98.1273	104.177
[Thiostrepton] uM	Raw Biofilm Abs600					[Thiostrepton] uM	Raw Biofilm Abs600					[Thiostrepton] uM	Raw Biofilm Abs600
10	0.53	0.5861	0.5522			10	0.3923	0.6827	0.7453			10	0.9381	1.1288	1.0706
5	0.5131	0.4578	0.3991			5	0.3065	0.4466	0.5932			5	0.9432	0.7352	0.6125
2.5	0.3678	0.2895	0.301			2.5	0.3601	0.4414	0.3678			2.5	0.7353	0.5076	0.5341
1.25	0.2052	0.4356	0.3278			1.25	0.5236	0.1756	0.7045			1.25	0.5506	0.2862	0.3001
0.63	0.259	0.386	0.4125			0.63	0.4961	0.3458	0.3566			0.63	0.2776	0.2332	0.2119
0.32	0.255	0.282	0.286			0.32	0.3722	0.3763	0.2404			0.32	0.2778	0.2151	0.1962
DMSO Control	0.1206	0.0934	0.1017			DMSO Control	0.0937	0.0967	0.0946			DMSO Control	0.1209	0.1154	0.1598
Sterility	0.0478	0.0495	0.0494			Sterility	0.0487	0.0478	0.0483			Sterility	0.0503	0.0525	0.0495
Sterility	0.0489					Sterility	0.0489					Sterility	0.0489
DMSO Average	0.105233	DMSO-Sterility	0.0560667			DMSO Average	0.105233	DMSO-Sterility	0.0560667			DMSO Average	0.105233	DMSO-Sterility	0.0560667
[Thiostrepton] uM	(Biofilm - Sterility)/(Control-Sterility)*100					[Thiostrepton] uM	(Biofilm - Sterility)/(Control-Sterility)*100					[Thiostrepton] uM	(Biofilm - Sterility)/(Control-Sterility)*100
10	857.61	957.669	897.206			10	744.902	1374.84	1510.63			10	1085.71	1318.91	1247.74
5	827.467	728.835	624.138			5	558.785	862.69	1180.69			5	1091.95	837.593	687.547
2.5	568.312	428.656	449.168			2.5	675.054	851.41	691.757			2.5	837.715	559.268	591.674
1.25	278.3	689.239	496.968			1.25	1029.72	274.837	1422.13			1.25	611.852	288.525	305.523
0.63	374.257	600.773	648.038			0.63	970.065	644.035	667.462			0.63	278.009	223.713	197.666
0.32	367.122	415.279	422.414			0.32	701.302	710.195	415.401			0.32	278.253	201.58	178.467
DMSO Control	127.408	78.8942	93.698			DMSO Control	97.18	103.688	99.1323			DMSO Control	86.3854	79.6596	133.955
Dunnett's multiple comparisons test	Mean Diff.	95.00% CI of diff.	Below threshold?	Summary	Adjusted P Value
Biofilm
0 vs. 0.32	-301.6	-474.4 to -128.8	Yes	***	0.0003
0 vs. 0.63	-441	-613.8 to -268.2	Yes	****	<0.0001
0 vs. 1.25	-388.2	-561.0 to -215.4	Yes	****	<0.0001
0 vs. 2.5	-382	-554.9 to -209.2	Yes	****	<0.0001
0 vs. 5	-626.8	-799.6 to -454.0	Yes	****	<0.0001
0 vs. 10	-804.2	-977.0 to -631.3	Yes	****	<0.0001

## Sheet: Fig 1c
	Replicate #1						Replicate #2						Replicate #3
[Tobramycin] uM	Raw Growth OD600					[Tobramycin] uM	Raw Growth OD600					[Tobramycin] uM	Raw Growth OD600
3.2	0.0416	0.0428	0.0433			3.2	0.0407	0.0423	0.0423			3.2	0.0407	0.0415	0.0424
1.6	0.0418	0.0407	0.0416			1.6	0.0418	0.0403	0.0409			1.6	0.0412	0.0399	0.0408
0.8	0.0419	0.0417	0.0417			0.8	0.0419	0.0418	0.0418			0.8	0.0408	0.0409	0.0412
0.4	0.0418	0.041	0.0418			0.4	0.0418	0.0422	0.0421			0.4	0.0413	0.0408	0.0415
0.2	0.0946	0.1144	0.1103			0.2	0.0995	0.1056	0.1043			0.2	0.1072	0.1145	0.111
0.1	0.1555	0.1581	0.1582			0.1	0.1539	0.1602	0.154			0.1	0.1791	0.1829	0.1685
H2O	0.1578	0.159	0.1565			H2O	0.1456	0.1502	0.154			H2O	0.1493	0.1573	0.181
Sterility	0.0394	0.0398	0.0397			Sterility	0.0397	0.0393	0.0393			Sterility	0.0402	0.0411	0.0404
Sterility Average	0.0396333					Sterility Average	0.0394333					Sterility Average	0.0394333
H2O Control	0.156433	H2O-Sterility	0.116417			H2O Control	0.157367	DMSO-Ster	0.117433			H2O Control	0.157367	DMSO-Ster	0.117433
[Tobramycin] uM	(Growth - Sterility)/(Control-Sterility)*100					[Tobramycin] uM	(Growth - Sterility)/(Control-Sterility)*100					[Tobramycin] uM	(Growth - Sterility)/(Control-Sterility)*100
3.2	1.34466	2.36377	2.78839			3.2	0.69697	2.15152	2.15152			3.2	0.462963	1.11656	1.85185
1.6	1.51451	0.580326	1.34466			1.6	1.69697	0.333333	0.878788			1.6	0.87146	-0.190632	0.544662
0.8	1.59943	1.42958	1.42958			0.8	1.78788	1.69697	1.69697			0.8	0.544662	0.626362	0.87146
0.4	1.51451	0.835103	1.51451			0.4	1.69697	2.06061	1.9697			0.4	0.953159	0.544662	1.11656
0.2	46.3553	63.1706	59.6886			0.2	54.1515	59.697	58.5152			0.2	54.793	60.7571	57.8976
0.1	98.075	100.283	100.368			0.1	103.606	109.333	103.697			0.1	113.535	116.639	104.875
H2O	100.028	101.047	98.9243			H2O	96.0606	100.242	103.697			H2O	89.1885	95.7244	115.087
[Tobramycin] uM	Raw Biofilm Abs600					[Tobramycin] uM	Raw Biofilm Abs600					[Tobramycin] uM	Raw Biofilm Abs600
3.2	0.0523	0.0512	0.052			3.2	0.047	0.0478	0.0481			3.2	0.052	0.0516	0.0518
1.6	0.0635	0.051	0.0508			1.6	0.05	0.0486	0.0483			1.6	0.0518	0.0504	0.0486
0.8	0.0547	0.0509	0.0505			0.8	0.0494	0.0475	0.0473			0.8	0.0494	0.0498	0.0491
0.4	0.0618	0.0507	0.0551			0.4	0.0503	0.0529	0.0479			0.4	0.0542	0.0529	0.0515
0.2	0.4161	0.3963	0.3491			0.2	0.3334	0.3379	0.2883			0.2	0.3244	0.2832	0.2683
0.1	0.1558	0.1829	0.1549			0.1	0.1006	0.0993	0.1109			0.1	0.1991	0.199	0.1963
H2O	0.1091	0.1212	0.1214			H2O	0.1084	0.1013	0.0953			H2O	0.1421	0.1693	0.1408
Sterility	0.055	0.0517	0.052			Sterility	0.047	0.046	0.0459			Sterility	0.0487	0.0493	0.0512
Sterility Average	0.0529					Sterility Average	0.0463					Sterility Average	0.0463
H2O Control	0.117233	H2O-Sterility	0.06635			H2O Control	0.101667	DMSO-Ster	0.05485			H2O Control	0.101667	DMSO-Ster	0.05485
[Tobramycin] uM	(Biofilm - Sterility)/(Control-Sterility)*100					[Tobramycin] uM	(Biofilm - Sterility)/(Control-Sterility)*100					[Tobramycin] uM	(Biofilm - Sterility)/(Control-Sterility)*100
3.2	2.13514	0.477267	1.68299			3.2	0.334245	1.79277	2.33971			3.2	1.1266	0.726029	0.926312
1.6	19.0153	0.175835	-0.125597			1.6	5.80371	3.25129	2.70435			1.6	0.926312	-0.475674	-2.27823
0.8	5.75232	0.0251193	-0.577744			0.8	4.70981	1.24582	0.881191			0.8	-1.47709	-1.07653	-1.77752
0.4	16.4532	-0.276312	6.35519			0.4	6.35065	11.0909	1.97508			0.4	3.32972	2.02787	0.625887
0.2	550.44	520.598	449.46			0.2	522.486	530.69	440.261			0.2	273.913	232.655	217.733
0.1	158.126	198.97	156.77			0.1	98.0553	95.6852	116.834			0.1	148.435	148.335	145.631
H2O	87.7418	105.978	106.28			H2O	112.276	99.3315	88.3926			H2O	91.3544	118.593	90.0526
Dunnett's multiple comparisons test	Mean Diff.	95.00% CI of diff.	Below threshold?	Summary	Adjusted P Value
Biofilm
0 vs. 0.1	-71.29	-107.4 to -35.22	Yes	****	<0.0001
0 vs. 0.2	-406.8	-442.9 to -370.8	Yes	****	<0.0001
0 vs. 0.4	92.4	56.33 to 128.5	Yes	****	<0.0001
0 vs. 0.8	98.07	62.01 to 134.1	Yes	****	<0.0001
0 vs. 1.6	93.6	57.54 to 129.7	Yes	****	<0.0001
0 vs. 3.2	98.57	62.50 to 134.6	Yes	****	<0.0001

## Sheet: Fig 2a
	Replicate #1						Replicate #2						Replicate #3
[eDNA] ng/mL	Raw Growth OD600					[eDNA] ng/mL	Raw Growth OD600					[eDNA] ng/mL	Raw Growth OD600
10	0.1521	0.1484	0.1503			10	0.1544	0.1434	0.0515			10	0.2118	0.139	0.1333
5	0.1694	0.1643	0.1529			5	0.1709	0.144	0.0496			5	0.1524	0.1475	0.1444
2.5	0.1815	0.1527	0.1612			2.5	0.1711	0.1417	0.0491			2.5	0.1686	0.1445	0.1479
1.25	0.1806	0.1574	0.1589			1.25	0.1692	0.1429	0.0504			1.25	0.1646	0.142	0.1461
0.63	0.1711	0.1391	0.1413			0.63	0.1785	0.1388	0.05			0.63	0.1459	0.1559	0.1481
0.32	0.1571	0.1481	0.1511			0.32	0.1611	0.1403	0.0493			0.32	0.1512	0.1462	0.1426
0	0.1356	0.142	0.1478			0	0.1374	0.1409	0.1377			0	0.1299	0.1368	0.136
Sterility	0.0389	0.0387	0.0397			Sterility	0.0394	0.0396	0.0392			Sterility	0.0384	0.0376	0.0384
Sterility Average	0.0391					Sterility Average	0.0394					Sterility Average	0.0381333
H2O Average	0.147595	H2O-Sterility	0.108495			H2O Average	0.138667	H2O-Sterility	0.0989167			H2O Average	0.134233	H2O-Sterility	0.0961
[eDNA] ng/mL	(Growth - Sterility)/(Control-Sterility)*100					[eDNA] ng/mL	(Growth - Sterility)/(Control-Sterility)*100					[eDNA] ng/mL	(Growth - Sterility)/(Control-Sterility)*100
10	104.164	100.744	102.5			10	115.906	104.785	11.8787			10	181.492	105.008	99.0194
5	120.153	115.439	104.903			5	132.586	105.392	9.95788			5	119.086	113.938	110.681
2.5	131.337	104.718	112.574			2.5	132.789	103.067	9.4524			2.5	136.106	110.786	114.358
1.25	130.505	109.062	110.448			1.25	130.868	104.28	10.7666			1.25	131.903	108.16	112.467
0.63	121.724	92.1482	94.1816			0.63	140.27	100.135	10.3623			0.63	112.257	122.763	114.568
0.32	108.785	100.467	103.239			0.32	122.679	101.651	9.65459			0.32	117.825	112.572	108.79
0	92.7028	96.3998	109.709			0	98.7195	102.258	99.0227			0	95.4474	102.697	101.856
[eDNA] ng/mL	Raw Biofilm Abs600					[eDNA] ng/mL	Raw Biofilm Abs600					[eDNA] ng/mL	Raw Biofilm Abs600
10	0.087	0.0902	0.0909			10	0.0589	0.0563	0.0556			10	0.1077	0.0925	0.0878
5	0.0822	0.0756	0.0825			5	0.0604	0.0665	0.0595			5	0.0771	0.0843	0.0744
2.5	0.0692	0.0722	0.0693			2.5	0.0731	0.0671	0.0733			2.5	0.062	0.0745	0.0757
1.25	0.0774	0.0703	0.07			1.25	0.0731	0.0539	0.061			1.25	0.0753	0.0742	0.0836
0.63	0.0824	0.0804	0.0828			0.63	0.0701	0.0582	0.0592			0.63	0.079	0.0851	0.0836
0.32	0.0879	0.094	0.0923			0.32	0.0708	0.0681	0.0635			0.32	0.0809	0.0849	0.0851
0	0.0873	0.1239	0.1036			0	0.061	0.0777	0.0702			0	0.0812	0.089	0.0854
Sterility	0.0463	0.0463	0.05			Sterility	0.055	0.0608	0.0635			Sterility	0.0456	0.045	0.0458
Sterility Average	0.0475333					Sterility Average	0.0597667					Sterility Average	0.0454667
H2O Average	0.104933	H2O-Sterility	0.0572			H2O Average	0.0696333	H2O-Sterility	0.016725			H2O Average	0.0852	H2O-Sterility	0.0397333
[eDNA] ng/mL	(Biofilm - Sterility)/(Control-Sterility)*100					[eDNA] ng/mL	(Biofilm - Sterility)/(Control-Sterility)*100					[eDNA] ng/mL	(Biofilm - Sterility)/(Control-Sterility)*100
10	68.648	74.2424	75.4662			10	35.8246	20.279	16.0937			10	158.505	118.982	106.761
5	60.2564	48.7179	60.7809			5	44.7932	81.2656	39.4121			5	78.9382	97.6598	71.9177
2.5	37.5291	42.7739	37.704			2.5	120.727	84.853	121.923			2.5	39.675	72.1777	75.2979
1.25	51.8648	39.4522	38.9277			1.25	120.727	5.92925	48.3807			1.25	74.2579	71.3976	95.8397
0.63	60.6061	57.1096	61.3054			0.63	102.79	31.6393	37.6183			0.63	83.8787	99.74	95.8397
0.32	70.2214	80.8858	77.9138			0.32	106.976	90.8321	63.3284			0.32	88.8191	99.2199	99.74
0	93.9977	105.711	87.1795			0	48.3807	148.231	103.388			0	89.5991	109.881	100.52
Dunnett's multiple comparisons test	Mean Diff.	95.00% CI of diff.	Below threshold?	Summary	Adjusted P Value
Biofilm
0 vs. 0.32	19.29	0.3359 to 38.24	Yes	*	0.0449
0 vs. 0.63	35.96	17.00 to 54.91	Yes	****	<0.0001
0 vs. 1.25	52.21	33.26 to 71.17	Yes	****	<0.0001
0 vs. 2.5	56.29	37.34 to 75.25	Yes	****	<0.0001
0 vs. 5	39.04	20.09 to 58.00	Yes	****	<0.0001
0 vs. 10	22.84	3.891 to 41.80	Yes	*	0.0135

## Sheet: Fig 2b
	Replicate #1						Replicate #2						Replicate #3
[Cell Lysate] OD600 Pre-lysis	Raw Growth OD600					[Cell Lysate] OD600 Pre-lysis	Raw Growth OD600					[Cell Lysate] OD600 Pre-lysis	Raw Growth OD600
0.18	0.2221	0.2285	0.2336			0.18	0.2493	0.2482	0.2512			0.18	0.2425	0.2416	0.2407
0.09	0.2882	0.2479	0.2464			0.09	0.3577	0.278	0.2713			0.09	0.3309	0.3343	0.3601
0.045	0.3138	0.2644	0.265			0.045	0.3868	0.42	0.4192			0.045	0.3981	0.4128	0.4158
0.023	0.3266	0.267	0.2611			0.023	0.376	0.4092	0.4245			0.023	0.4003	0.4252	0.4163
0.011	0.3554	0.3685	0.2645			0.011	0.4193	0.426	0.4243			0.011	0.4222	0.4252	0.4159
0.006	0.3794	0.3761	0.2603			0.006	0.41	0.4123	0.4336			0.006	0.3881	0.4176	0.4214
0	0.2697	0.4021	0.4434			0	0.3128	0.4477	0.4536			0	0.3166	0.4571	0.4444
Sterility	0.0397	0.0409	0.0389			Sterility	0.0401	0.0397	0.0394			Sterility	0.0403	0.0409	0.04
Sterility Average	0.0398333					Sterility Average	0.0397333					Sterility Average	0.0404
Vehicle Average	0.371733	Vehicle-Sterility	0.3319			Vehicle Average	0.4047	Vehicle-Sterility	0.364967			Vehicle Average	0.406033	Vehicle-Sterility	0.365633
[Cell Lysate] OD600 Pre-lysis	(Growth - Sterility)/(Control-Sterility)*100					[Cell Lysate] OD600 Pre-lysis	(Growth - Sterility)/(Control-Sterility)*100					[Cell Lysate] OD600 Pre-lysis	(Growth - Sterility)/(Control-Sterility)*100
0.18	54.8867	56.8162	58.3539			0.18	57.4091	57.1076	57.9298			0.18	55.3371	55.0913	54.8455
0.09	74.8153	62.6652	62.213			0.09	87.1186	65.275	63.4387			0.09	79.4802	80.4088	87.4551
0.045	82.5335	67.6398	67.8207			0.045	95.0941	104.193	103.974			0.045	97.8333	101.848	102.667
0.023	86.3926	68.4237	66.6449			0.023	92.1341	101.233	105.427			0.023	98.4342	105.235	102.804
0.011	95.0756	99.0252	67.67			0.011	104.001	105.838	105.372			0.011	104.415	105.235	102.695
0.006	102.311	101.317	66.4037			0.006	101.453	102.083	107.921			0.006	95.1022	103.159	104.197
0	69.2377	109.155	121.607			0	74.8127	111.785	113.402			0	75.5747	113.947	110.478
[Cell Lysate] OD600 Pre-lysis	Raw Biofilm Abs600					[Cell Lysate] OD600 Pre-lysis	Raw Biofilm Abs600					[Cell Lysate] OD600 Pre-lysis	Raw Biofilm Abs600
0.18	0.1887	0.1809	0.1878			0.18	0.2601	0.3204	0.2949			0.18	0.1474	0.1779	0.1477
0.09	0.2291	0.2023	0.1877			0.09	0.421	0.317	0.2308			0.09	0.2135	0.152	0.1908
0.045	0.2418	0.2089	0.2104			0.045	0.3602	0.2041	0.3283			0.045	0.1253	0.1585	0.1145
0.023	0.1644	0.1828	0.1488			0.023	0.2304	0.3747	0.2992			0.023	0.1165	0.2208	0.135
0.011	0.1219	0.133	0.1137			0.011	0.1935	0.2072	0.1661			0.011	0.1261	0.0924	0.1079
0.006	0.1385	0.1209	0.1095			0.006	0.1846	0.2272	0.1678			0.006	0.1276	0.1777	0.13
0	0.1616	0.1566	0.1514			0	0.1765	0.2787	0.1823			0	0.1441	0.1568	0.1448
Sterility	0.0493	0.0522	0.0515			Sterility	0.0448	0.0591	0.0498			Sterility	0.0433	0.0464	0.0438
Sterility Average	0.051					Sterility Average	0.0512333					Sterility Average	0.0445
Vehicle Average	0.156533	Vehicle-Sterility	0.105533			Vehicle Average	0.2125	Vehicle-Sterility	0.161267			Vehicle Average	0.148567	Vehicle-Sterility	0.104067
[Cell Lysate] OD600 Pre-lysis	(Biofilm - Sterility)/(Control-Sterility)*100					[Cell Lysate] OD600 Pre-lysis	(Biofilm - Sterility)/(Control-Sterility)*100					[Cell Lysate] OD600 Pre-lysis	(Biofilm - Sterility)/(Control-Sterility)*100
0.18	129.872	122.628	129.036			0.18	128.889	165.487	150.01			0.18	98.8802	128.155	99.1681
0.09	167.389	142.501	128.943			0.09	226.543	163.423	111.107			0.09	162.326	103.295	140.538
0.045	179.183	148.63	150.023			0.045	189.642	94.9019	170.281			0.045	77.6676	109.534	67.3012
0.023	107.305	124.393	92.8184			0.023	110.864	198.442	152.62			0.023	69.2209	169.333	86.9781
0.011	67.8378	78.1458	60.2229			0.011	88.4685	96.7833	71.839			0.011	78.4355	46.0886	60.9662
0.006	83.2534	66.9091	56.3226			0.006	83.067	108.922	72.8707			0.006	79.8752	127.964	82.1789
0	104.705	100.062	95.2329			0	78.1509	140.178	81.671			0	95.7127	107.903	96.3846
Dunnett's multiple comparisons test	Mean Diff.	95.00% CI of diff.	Below threshold?	Summary	Adjusted P Value
Biofilm
0 vs. 0.006	31.17	-1.122 to 63.47	No	ns	0.0616
0 vs. 0.011	31.26	-1.029 to 63.56	No	ns	0.0605
0 vs. 0.023	-8.172	-40.47 to 24.12	No	ns	0.9571
0 vs. 0.045	-59.28	-91.57 to -26.99	Yes	***	0.0001
0 vs. 0.09	-46.28	-78.57 to -13.98	Yes	**	0.0028
0 vs. 0.18	-27.18	-59.47 to 5.115	No	ns	0.1244

## Sheet: Fig 2c
	Replicate #1						Replicate #2						Replicate #3
[Polymyxin B] ug/mL	Raw Growth OD600					[Polymyxin B] ug/mL	Raw Growth OD600					[Polymyxin B] ug/mL	Raw Growth OD600
2	0.0426	0.0426	0.041			2	0.0416	0.0417	0.0437			2	0.0404	0.0417	0.0412
1	0.0456	0.0432	0.045			1	0.0441	0.0413	0.0413			1	0.043	0.0476	0.0413
0.5	0.0836	0.1311	0.0767			0.5	0.0564	0.0457	0.0429			0.5	0.043	0.0418	0.0417
0.25	0.1505	0.1825	0.1761			0.25	0.1768	0.1567	0.1788			0.25	0.1782	0.2454	0.1753
0.125	0.1491	0.1432	0.1546			0.125	0.1488	0.1527	0.1538			0.125	0.1609	0.1597	0.1555
0.063	0.1414	0.1403	0.1811			0.063	0.1397	0.1408	0.154			0.063	0.1561	0.1574	0.1669
H2O	0.1635	0.1904	0.1966			H2O	0.1478	0.1461	0.1461			H2O	0.1516	0.148	0.1481
Sterility	0.0402	0.0404	0.0439			Sterility	0.0382	0.0395	0.0417			Sterility	0.04	0.0398	0.0445
Sterility Average	0.0415					Sterility Average	0.0398					Sterility Average	0.0414333
Vehicle Average	0.1835	Vehicle-Sterility	0.142			Vehicle Average	0.146667	Vehicle-Sterility	0.106867			Vehicle Average	0.149233	Vehicle-Sterility	0.1078
[Polymyxin B] ug/mL	(Growth - Sterility)/(Control-Sterility)*100					[Polymyxin B] ug/mL	(Growth - Sterility)/(Control-Sterility)*100					[Polymyxin B] ug/mL	(Growth - Sterility)/(Control-Sterility)*100
2	1.54312	1.54312	0.425086			2	1.75622	1.8503	3.73197			2	-0.321304	0.872112	0.413106
1	3.63943	1.96238	3.22017			1	4.1083	1.47397	1.47397			1	2.06553	6.28839	0.504907
0.5	30.1927	63.3844	25.3712			0.5	15.6805	5.61363	2.9793			0.5	2.06553	0.963913	0.872112
0.25	76.9405	99.3012	94.8291			0.25	128.957	110.046	130.838			0.25	126.181	187.871	123.519
0.125	75.9623	71.8395	79.8055			0.125	102.613	106.283	107.318			0.125	110.299	109.198	105.342
0.063	70.5817	69.8131	98.3229			0.063	94.0519	95.0868	107.506			0.063	105.893	107.086	115.807
H2O	86.0246	104.822	109.154			H2O	101.673	100.073	100.073			H2O	101.762	98.4569	98.5487
[Polymyxin B] ug/mL	Raw Biofilm Abs600					[Polymyxin B] ug/mL	Raw Biofilm Abs600					[Polymyxin B] ug/mL	Raw Biofilm Abs600
2	0.0497	0.0515	0.0527			2	0.0495	0.0607	0.0477			2	0.046	0.0455	0.0451
1	0.0553	0.0604	0.0551			1	0.0534	0.0507	0.0478			1	0.0487	0.0494	0.0458
0.5	0.2705	0.2181	0.2213			0.5	0.1091	0.0607	0.0543			0.5	0.0491	0.052	0.05
0.25	0.2277	0.2165	0.2117			0.25	0.1352	0.1281	0.1204			0.25	0.1038	0.1155	0.1383
0.125	0.2251	0.1985	0.2172			0.125	0.1256	0.1239	0.1223			0.125	0.0982	0.0999	0.0991
0.063	0.1879	0.1847	0.1938			0.063	0.1212	0.1274	0.1231			0.063	0.0907	0.1072	0.1037
H2O	0.1824	0.1792	0.1818			H2O	0.1166	0.1259	0.1247			H2O	0.0879	0.0937	0.0829
Sterility	0.0497	0.0511	0.0533			Sterility	0.0504	0.0503	0.0537			Sterility	0.0488	0.0489	0.0522
Sterility Average	0.0513667					Sterility Average	0.0514667					Sterility Average	0.0499667
Vehicle Average	0.181133	Vehicle-Sterility	0.129767			Vehicle Average	0.1224	Vehicle-Sterility	0.0709333			Vehicle Average	0.0881667	Vehicle-Sterility	0.0382
[Polymyxin B] ug/mL	(Biofilm - Sterility)/(Control-Sterility)*100					[Polymyxin B] ug/mL	(Biofilm - Sterility)/(Control-Sterility)*100					[Polymyxin B] ug/mL	(Biofilm - Sterility)/(Control-Sterility)*100
2	-1.14146	0.243683	1.16712			2	-0.138846	15.4119	-2.63807			2	-6.79142	-8.11014	-9.16512
1	3.16789	7.09247	3.01398			1	5.27615	1.52731	-2.49923			1	0.329681	2.17589	-7.31891
0.5	168.77	128.447	130.909			0.5	82.6134	15.4119	6.52576			0.5	1.38466	9.03325	3.75836
0.25	135.834	127.216	123.522			0.25	118.852	108.994	98.303			0.25	145.653	176.511	236.645
0.125	133.834	113.364	127.754			0.125	105.523	103.163	100.941			0.125	130.883	135.367	133.257
0.063	105.207	102.745	109.747			0.063	99.4138	108.022	102.052			0.063	111.102	154.62	145.389
H2O	100.975	98.5122	100.513			H2O	93.0268	105.94	104.273			H2O	103.718	119.015	90.5303
Dunnett's multiple comparisons test	Mean Diff.	95.00% CI of diff.	Below threshold?	Summary	Adjusted P Value
Biofilm
0 vs. 0.063	-5.9	-30.34 to 18.54	No	ns	0.9653
0 vs. 0.125	-24.98	-49.42 to -0.5309	Yes	*	0.0438
0 vs. 0.25	-28.85	-53.29 to -4.404	Yes	*	0.0159
0 vs. 0.5	-42.72	-67.17 to -18.28	Yes	***	0.0003
0 vs. 1	95.57	71.13 to 120.0	Yes	****	<0.0001
0 vs. 2	99.53	75.08 to 124.0	Yes	****	<0.0001

## Sheet: Fig 3
Data from Figure 3 is shown in the separate screening data excel file

## Sheet: Fig 4a
	Replicate #1 PAO1					Replicate #1 oprF						Replicate #2 PAO1					Replicate #2 oprF						Replicate #3 PAO1					Replicate #3 oprF
[Cefixime] uM	Raw Growth OD600				[Cefixime] uM	Raw Growth OD600					[Cefixime] uM	Raw Growth OD600				[Cefixime] uM	Raw Growth OD600					[Cefixime] uM	Raw Growth OD600				[Cefixime] uM	Raw Growth OD600
40	0.0406	0.0409	0.0415		40	0.0411	0.0407	0.0415			40	0.0425	0.0446	0.0426		40	0.0447	0.0463	0.0443			40	0.0432	0.047	0.049		40	0.0413	0.0461	0.0496
20	0.0416	0.041	0.0409		20	0.0419	0.0399	0.0399			20	0.0735	0.089	0.0947		20	0.1412	0.1459	0.1431			20	0.0542	0.0591	0.0606		20	0.0694	0.0643	0.0605
10	0.0416	0.0438	0.0412		10	0.0415	0.0405	0.0407			10	0.0876	0.1287	0.1366		10	0.1397	0.1606	0.1568			10	0.0662	0.0684	0.0736		10	0.0811	0.0834	0.0815
5	0.08	0.0697	0.0669		5	0.043	0.0419	0.0417			5	0.1179	0.1608	0.1906		5	0.1501	0.1639	0.1489			5	0.0784	0.0865	0.0809		5	0.0839	0.0871	0.0848
2.5	0.1672	0.139	0.1297		2.5	0.0469	0.0436	0.0452			2.5	0.1362	0.1403	0.1645		2.5	0.1212	0.1626	0.1344			2.5	0.1024	0.1054	0.1018		2.5	0.0839	0.0876	0.0871
1.25	0.1876	0.1806	0.1714		1.25	0.0504	0.0609	0.0512			1.25	0.1295	0.135	0.1389		1.25	0.1111	0.1134	0.1127			1.25	0.1051	0.11	0.1094		1.25	0.0921	0.0931	0.0883
DMSO Control	0.1303	0.1373	0.1524		DMSO Control	0.0626	0.0604	0.0628			DMSO Control	0.1284	0.1342	0.1446		DMSO Control	0.115	0.1291	0.1254			DMSO Control	0.1093	0.1194	0.1172		DMSO Control	0.0912	0.104	0.0962
Sterility	0.0395	0.0389	0.0389		Sterility	0.0391	0.0389	0.0381			Sterility	0.0406	0.0387	0.0391		Sterility	0.0414	0.0387	0.0387			Sterility	0.0437	0.0402	0.0411		Sterility	0.0419	0.0405	0.0391
Sterility Average	0.0391				Sterility Average	0.0387					Sterility Average	0.0394667				Sterility Average	0.0396					Sterility Average	0.0416667				Sterility Average	0.0405
DMSO Average	0.14	DMSO-Sterility	0.1009		DMSO Average	0.0619333	DMSO-Sterility	0.0232333			DMSO Average	0.135733	DMSO-Sterility	0.0962667		DMSO Average	0.123167	DMSO-Sterility	0.0835667			DMSO Average	0.1153	DMSO-Sterility	0.0736333		DMSO Average	0.0971333	DMSO-Sterility	0.0566333
[Cefixime] uM	(Growth - Sterility)/(Control-Sterility)*100				[Cefixime] uM	(Growth - Sterility)/(Control-Sterility)*100					[Cefixime] uM	(Growth - Sterility)/(Control-Sterility)*100				[Cefixime] uM	(Growth - Sterility)/(Control-Sterility)*100					[Cefixime] uM	(Growth - Sterility)/(Control-Sterility)*100				[Cefixime] uM	(Growth - Sterility)/(Control-Sterility)*100
40	1.0535	1.35214	1.9494		40	7.3731	5.59466	9.15154			40	3.25147	5.43065	3.35524		40	6.36436	8.27367	5.88703			40	3.21065	8.31189	10.9968		40	0.87291	9.39488	15.6088
20	2.04894	1.45168	1.35214		20	10.93	2.03779	2.03779			20	35.4203	51.5047	57.4196		20	121.519	127.128	123.787			20	17.9774	24.5553	26.569		20	50.7619	41.7074	34.9608
10	2.04894	4.23891	1.65077		10	9.15154	4.70545	5.59466			10	50.0519	92.7015	100.899		10	119.73	144.67	140.135			10	34.0866	37.0399	44.0206		10	71.5343	75.6177	72.2444
5	40.2737	30.0207	27.2335		5	15.8207	10.93	10.0408			5	81.4943	126.012	156.935		5	132.14	148.608	130.708			5	50.4643	61.338	53.8203		5	76.5054	82.1867	78.1033
2.5	127.076	99.0046	89.747		2.5	33.1604	18.4883	25.6021			2.5	100.484	104.739	129.851		2.5	97.6531	147.056	113.405			2.5	82.6826	86.7099	81.8772		2.5	76.5054	83.0744	82.1867
1.25	147.383	140.415	131.257		1.25	48.7217	95.4057	52.2786			1.25	93.5316	99.239	103.286		1.25	85.6006	88.3453	87.5099			1.25	86.3072	92.8851	92.0797		1.25	91.0638	92.8392	84.3172
DMSO Control	90.3443	97.3123	112.343		DMSO Control	102.964	93.1827	103.853			DMSO Control	92.3902	98.4089	109.201		DMSO Control	90.2546	107.08	102.665			DMSO Control	91.9454	105.504	102.551		DMSO Control	89.4659	112.191	98.343
[Cefixime] uM	Raw Biofilm Abs600				[Cefixime] uM	Raw Biofilm Abs600					[Cefixime] uM	Raw Biofilm Abs600				[Cefixime] uM	Raw Biofilm Abs600					[Cefixime] uM	Raw Biofilm Abs600				[Cefixime] uM	Raw Biofilm Abs600
40	0.0557	0.0554	0.0544		40	0.0488	0.0502	0.0506			40	0.0789	0.4142	0.1081		40	0.2984	0.5899	0.5617			40	0.3606	0.5097	0.6675		40	0.2095	0.4557	0.4697
20	0.0537	0.0551	0.0566		20	0.0498	0.0488	0.0493			20	1.0791	0.989	0.9848		20	0.5558	0.5907	0.4281			20	1.1102	1.1868	1.1704		20	0.7138	0.8312	0.9349
10	0.0624	0.0927	0.0597		10	0.0497	0.0506	0.0481			10	0.7769	0.6203	0.6636		10	0.5286	0.5025	0.4719			10	1.084	1.181	1.0641		10	0.6635	0.6957	0.713
5	0.6606	0.7127	0.7951		5	0.0521	0.0507	0.0503			5	0.4309	0.3454	0.3225		5	0.4673	0.4005	0.4168			5	0.8618	0.8106	0.7287		5	0.6459	0.6554	0.6235
2.5	0.3294	0.3606	0.3815		2.5	0.1687	0.0991	0.0859			2.5	0.2452	0.2437	0.3187		2.5	0.3779	0.4054	0.4075			2.5	0.4074	0.3855	0.4205		2.5	0.6099	0.5615	0.5215
1.25	0.2025	0.2336	0.1745		1.25	0.2039	0.3075	0.1751			1.25	0.2213	0.2594	0.2589		1.25	0.3714	0.397	0.4033			1.25	0.3647	0.3084	0.3231		1.25	0.516	0.5219	0.5675
DMSO Control	0.1299	0.1538	0.1641		DMSO Control	0.3711	0.3385	0.3871			DMSO Control	0.2572	0.2474	0.2809		DMSO Control	0.3594	0.3699	0.3901			DMSO Control	0.3014	0.2526	0.2754		DMSO Control	0.4884	0.4661	0.4725
Sterility	0.0486	0.0516	0.0506		Sterility	0.0576	0.0608	0.054			Sterility	0.0535	0.0548	0.0538		Sterility	0.0534	0.0542	0.0522			Sterility	0.0587	0.0566	0.0573		Sterility	0.056	0.0589	0.0567
Sterility Average	0.0502667				Sterility Average	0.0574667					Sterility Average	0.0540333				Sterility Average	0.0532667					Sterility Average	0.0575333				Sterility Average	0.0572
DMSO Average	0.149267	DMSO-Sterility	0.099		DMSO Average	0.365567	DMSO-Sterility	0.3081			DMSO Average	0.261833	DMSO-Sterility	0.2078		DMSO Average	0.373133	DMSO-Sterility	0.319867			DMSO Average	0.276467	DMSO-Sterility	0.218933		DMSO Average	0.475667	DMSO-Sterility	0.418467
[Cefixime] uM	(Biofilm - Sterility)/(Control-Sterility)*100				[Cefixime] uM	(Biofilm - Sterility)/(Control-Sterility)*100					[Cefixime] uM	(Biofilm - Sterility)/(Control-Sterility)*100				[Cefixime] uM	(Biofilm - Sterility)/(Control-Sterility)*100					[Cefixime] uM	(Biofilm - Sterility)/(Control-Sterility)*100				[Cefixime] uM	(Biofilm - Sterility)/(Control-Sterility)*100
40	5.15144	4.84733	3.83363		40	-2.28078	-1.82873	-1.69958			40	12.1405	173.179	26.1647		40	76.6101	167.843	159.017			40	138.378	206.39	278.371		40	36.3884	95.2281	98.574
20	3.12404	4.54322	6.06377		20	-1.95789	-2.28078	-2.11933			20	492.518	449.245	447.228		20	157.171	168.094	117.203			20	480.309	515.251	507.77		20	156.912	184.969	209.753
10	11.9432	42.6584	9.20624		10	-1.99018	-1.69958	-2.5068			10	347.377	272.165	292.961		10	148.658	140.489	130.912			10	468.358	512.605	459.281		10	144.891	152.586	156.721
5	618.339	671.153	754.681		5	-1.21524	-1.66729	-1.79644			5	181.2	140.136	129.137		5	129.472	108.565	113.667			5	367.001	343.646	306.287		5	140.684	142.955	135.331
2.5	282.601	314.229	335.415		2.5	36.4337	13.9606	9.69844			2.5	92.0113	91.2909	127.312		2.5	101.492	110.099	110.756			2.5	159.726	149.736	165.701		2.5	132.081	120.513	110.954
1.25	153.963	185.489	125.579		1.25	47.7995	81.2509	38.5002			1.25	80.5326	98.8313	98.5912		1.25	99.4575	107.47	109.442			1.25	140.248	114.566	121.272		1.25	109.639	111.049	121.947
DMSO Control	80.368	104.595	115.037		DMSO Control	101.787	91.2604	106.953			DMSO Control	97.7747	93.0679	109.157		DMSO Control	95.7018	98.988	105.31			DMSO Control	111.373	89.1132	99.5134		DMSO Control	103.043	97.7136	99.2432
Tukey's multiple comparisons test	Mean Diff.	95.00% CI of diff.	Below threshold?	Summary	Adjusted P Value
PAO1 vs. oprF	625.5	545.3 to 705.8	Yes	****	<0.0001
	Replicate #1 PAO1					Replicate #1 oprF						Replicate #2 PAO1					Replicate #2 oprF						Replicate #3 PAO1					Replicate #3 oprF
[Thiostrepton] uM	Raw Growth OD600				[Thiostrepton] uM	Raw Growth OD600					[Thiostrepton] uM	Raw Growth OD600				[Thiostrepton] uM	Raw Growth OD600					[Thiostrepton] uM	Raw Growth OD600				[Thiostrepton] uM	Raw Growth OD600
10	0.0692	0.0707	0.0675		10	0.0407	0.0409	0.0397			10	0.0626	0.0646	0.0681		10	0.0407	0.0409	0.0397			10	0.0659	0.0686	0.0697		10	0.0479	0.0527	0.0658
5	0.0679	0.0678	0.0629		5	0.0433	0.0433	0.0438			5	0.0705	0.0704	0.0719		5	0.0433	0.0433	0.0438			5	0.0674	0.0689	0.0652		5	0.047	0.0477	0.052
2.5	0.0852	0.0828	0.0753		2.5	0.0425	0.0423	0.0417			2.5	0.0816	0.0786	0.0778		2.5	0.0425	0.0423	0.0417			2.5	0.0761	0.0757	0.0782		2.5	0.0509	0.0502	0.055
1.25	0.0981	0.0984	0.0908		1.25	0.049	0.0463	0.0487			1.25	0.1036	0.0983	0.0957		1.25	0.049	0.0463	0.0487			1.25	0.0846	0.0869	0.1004		1.25	0.0609	0.0594	0.062
0.63	0.1162	0.1039	0.1006		0.63	0.0521	0.0498	0.05			0.63	0.1022	0.1082	0.0966		0.63	0.0521	0.0498	0.05			0.63	0.0839	0.087	0.0998		0.63	0.069	0.0665	0.0638
0.32	0.1183	0.1106	0.1001		0.32	0.0565	0.0538	0.0531			0.32	0.1129	0.1041	0.1016		0.32	0.0565	0.0538	0.0531			0.32	0.0886	0.0844	0.087		0.32	0.0734	0.073	0.0681
DMSO Control	0.1303	0.1373	0.1524		DMSO Control	0.0626	0.0604	0.0628			DMSO Control	0.1619	0.1781	0.187		DMSO Control	0.0626	0.0604	0.0628			DMSO Control	0.1498	0.1553	0.1582		DMSO Control	0.0756	0.0804	0.0766
Sterility	0.0395	0.0393	0.0401		Sterility	0.0399	0.04	0.0403			Sterility	0.0393	0.0385	0.0379		Sterility	0.0399	0.04	0.0403			Sterility	0.0386	0.0393	0.038		Sterility	0.0394	0.0379	0.041
Sterility Average	0.0396333				Sterility Average	0.0400667					Sterility Average	0.0385667				Sterility Average	0.0400667					Sterility Average	0.0386333				Sterility Average	0.0394333
DMSO Average	0.14	DMSO-Sterility	0.100367		DMSO Average	0.0619333	DMSO-Sterility	0.0218667			DMSO Average	0.175667	DMSO-Sterility	0.1371		DMSO Average	0.0619333	DMSO-Sterility	0.0218667			DMSO Average	0.154433	DMSO-Sterility	0.1158		DMSO Average	0.0775333	DMSO-Sterility	0.0381
[Thiostrepton] uM	(Growth - Sterility)/(Control-Sterility)*100				[Thiostrepton] uM	(Growth - Sterility)/(Control-Sterility)*100					[Thiostrepton] uM	(Growth - Sterility)/(Control-Sterility)*100				[Thiostrepton] uM	(Growth - Sterility)/(Control-Sterility)*100					[Thiostrepton] uM	(Growth - Sterility)/(Control-Sterility)*100				[Thiostrepton] uM	(Growth - Sterility)/(Control-Sterility)*100
10	29.523	31.0162	27.8308		10	5.59466	6.48388	1.14857			10	17.9946	19.5084	22.1574		10	5.59466	6.48388	1.14857			10	20.5676	22.9067	23.8596		10	15.8386	29.0795	65.2162
5	28.229	28.1294	23.2518		5	17.1545	17.1545	19.3775			5	23.9739	23.8983	25.0336		5	17.1545	17.1545	19.3775			5	21.8671	23.1666	19.9612		5	13.3559	15.2869	27.1485
2.5	45.45	43.061	35.5952		2.5	13.5976	12.7084	10.0408			2.5	32.3752	30.1046	29.4991		2.5	13.5976	12.7084	10.0408			2.5	29.404	29.0575	31.2233		2.5	24.1142	22.1832	35.4241
1.25	58.2912	58.5898	51.0245		1.25	42.4972	30.4928	41.1634			1.25	49.0264	45.015	43.0471		1.25	42.4972	30.4928	41.1634			1.25	36.7676	38.7601	50.4553		1.25	51.6995	47.5617	54.7338
0.63	76.3086	64.0647	60.7798		0.63	56.2801	46.0541	46.9433			0.63	47.9668	52.508	43.7283		0.63	56.2801	46.0541	46.9433			0.63	36.1612	38.8468	49.9355		0.63	74.0435	67.1472	59.6992
0.32	78.399	70.7341	60.282		0.32	75.8429	63.8385	60.7262			0.32	56.0653	49.4049	47.5127		0.32	75.8429	63.8385	60.7262			0.32	40.2329	36.5944	38.8468		0.32	86.1811	85.0777	71.5609
DMSO Control	90.3443	97.3123	112.343		DMSO Control	102.964	93.1827	103.853			DMSO Control	93.1521	105.413	112.15		DMSO Control	102.964	93.1827	103.853			DMSO Control	93.251	98.0157	100.528		DMSO Control	92.2498	105.491	95.0084
[Thiostrepton] uM	Raw Biofilm Abs600				[Thiostrepton] uM	Raw Biofilm Abs600					[Thiostrepton] uM	Raw Biofilm Abs600				[Thiostrepton] uM	Raw Biofilm Abs600					[Thiostrepton] uM	Raw Biofilm Abs600				[Thiostrepton] uM	Raw Biofilm Abs600
10	0.7979	0.868	0.7216		10	0.0469	0.0465	0.046			10	1.3159	1.5244	1.2117		10	0.0469	0.0465	0.046			10	0.9933	0.9585	1.1306		10	0.5011	0.396	0.3705
5	0.907	0.7569	0.7227		5	0.0458	0.0469	0.0449			5	1.0131	0.8757	0.7876		5	0.0458	0.0469	0.0449			5	0.9101	1.0475	0.9512		5	0.4491	0.4329	0.4204
2.5	0.5741	0.5556	0.5798		2.5	0.0555	0.0667	0.0505			2.5	0.7928	0.8316	0.6648		2.5	0.0555	0.0667	0.0505			2.5	0.828	0.7721	0.6881		2.5	0.4992	0.5514	0.5307
1.25	0.4208	0.424	0.3645		1.25	0.2204	0.2628	0.2183			1.25	0.6158	0.6056	0.5113		1.25	0.2204	0.2628	0.2183			1.25	0.6472	0.5741	0.4934		1.25	0.5393	0.5646	0.5467
0.63	0.3427	0.3296	0.3558		0.63	0.3496	0.2878	0.3027			0.63	0.6559	0.6047	0.493		0.63	0.3496	0.2878	0.3027			0.63	0.6466	0.5012	0.4234		0.63	0.5259	0.5424	0.4927
0.32	0.3023	0.3505	0.3788		0.32	0.4372	0.5467	0.394			0.32	0.611	0.5656	0.6559		0.32	0.4372	0.5467	0.394			0.32	0.6104	0.5984	0.5811		0.32	0.5073	0.4515	0.4039
DMSO Control	0.1299	0.1538	0.1641		DMSO Control	0.3711	0.3385	0.3871			DMSO Control	0.1571	0.155	0.1644		DMSO Control	0.3711	0.3385	0.3871			DMSO Control	0.1676	0.1545	0.1489		DMSO Control	0.3949	0.4154	0.3904
Sterility	0.0498	0.0506	0.0499		Sterility	0.0531	0.0518	0.0553			Sterility	0.0463	0.0455	0.0465		Sterility	0.0531	0.0518	0.0553			Sterility	0.0492	0.0469	0.0476		Sterility	0.0469	0.0459	0.0479
Sterility	0.0501				Sterility	0.0534					Sterility	0.0461				Sterility	0.0534					Sterility	0.0479				Sterility	0.0469
DMSO Average	0.149267	DMSO-Sterility	0.0991667		DMSO Average	0.365567	DMSO-Sterility	0.312167			DMSO Average	0.158833	DMSO-Sterility	0.112733		DMSO Average	0.365567	DMSO-Sterility	0.312167			DMSO Average	0.157	DMSO-Sterility	0.1091		DMSO Average	0.400233	DMSO-Sterility	0.353333
[Thiostrepton] uM	(Biofilm - Sterility)/(Control-Sterility)*100				[Thiostrepton] uM	(Biofilm - Sterility)/(Control-Sterility)*100					[Thiostrepton] uM	(Biofilm - Sterility)/(Control-Sterility)*100				[Thiostrepton] uM	(Biofilm - Sterility)/(Control-Sterility)*100					[Thiostrepton] uM	(Biofilm - Sterility)/(Control-Sterility)*100				[Thiostrepton] uM	(Biofilm - Sterility)/(Control-Sterility)*100
10	757.52	828.58	680.174		10	-2.89427	-3.02342	-3.18487			10	1109.58	1291.9	1018.46		10	-2.89427	-3.02342	-3.18487			10	969.109	932.9	1111.97		10	128.727	97.9217	90.4475
5	868.115	715.958	681.29		5	-3.24945	-2.89427	-3.54005			5	844.793	724.645	647.606		5	-3.24945	-2.89427	-3.54005			5	882.539	1025.5	925.304		5	113.486	108.737	105.074
2.5	530.654	511.9	536.432		2.5	-0.117415	3.49895	-1.73186			2.5	652.153	686.082	540.224		2.5	-0.117415	3.49895	-1.73186			2.5	797.114	738.95	651.547		2.5	128.17	143.47	137.403
1.25	375.253	378.497	318.182		1.25	53.1271	66.8177	52.4491			1.25	497.377	488.457	405.997		1.25	53.1271	66.8177	52.4491			1.25	608.99	532.93	448.961		1.25	139.924	147.339	142.093
0.63	296.083	282.804	309.363		0.63	94.8445	74.8899	79.701			0.63	532.442	487.67	389.995		0.63	94.8445	74.8899	79.701			0.63	608.366	457.077	376.125		0.63	135.996	140.832	126.265
0.32	255.13	303.99	332.678		0.32	123.13	158.486	109.181			0.32	493.179	453.48	532.442		0.32	123.13	158.486	109.181			0.32	570.7	558.214	540.213		0.32	130.544	114.189	100.237
DMSO Control	80.368	104.595	115.037		DMSO Control	101.787	91.2604	106.953			DMSO Control	96.269	94.4327	102.652		DMSO Control	101.787	91.2604	106.953			DMSO Control	109.964	96.3335	90.5066		DMSO Control	97.5993	103.608	96.2803
Tukey's multiple comparisons test	Mean Diff.	95.00% CI of diff.	Below threshold?	Summary	Adjusted P Value
PAO1 vs. oprF	625.2	544.9 to 705.4	Yes	****	<0.0001
	Replicate #1 PAO1					Replicate #1 oprF						Replicate #2 PAO1					Replicate #2 oprF						Replicate #3 PAO1					Replicate #3 oprF
[Tobramycin] uM	Raw Growth OD600				[Tobramycin] uM	Raw Growth OD600					[Tobramycin] uM	Raw Growth OD600				[Tobramycin] uM	Raw Growth OD600					[Tobramycin] uM	Raw Growth OD600				[Tobramycin] uM	Raw Growth OD600
3.2	0.0407	0.0409	0.0412		3.2	0.0412	0.0407	0.0406			3.2	0.042	0.0413	0.0397		3.2	0.0405	0.0413	0.0397			3.2	0.0394	0.0405	0.043		3.2	0.042	0.0438	0.0401
1.6	0.0421	0.0422	0.041		1.6	0.0412	0.043	0.0409			1.6	0.0407	0.0412	0.0423		1.6	0.042	0.0419	0.0405			1.6	0.0413	0.0392	0.0412		1.6	0.0442	0.0409	0.0402
0.8	0.0424	0.0416	0.0419		0.8	0.0411	0.0418	0.0414			0.8	0.0405	0.0405	0.0413		0.8	0.0413	0.042	0.0422			0.8	0.0407	0.041	0.04		0.8	0.0425	0.0421	0.0412
0.4	0.0415	0.0452	0.0435		0.4	0.0416	0.0411	0.0413			0.4	0.0406	0.041	0.0403		0.4	0.0414	0.0413	0.0419			0.4	0.0406	0.0407	0.0412		0.4	0.0418	0.0427	0.0433
0.2	0.0592	0.0559	0.0547		0.2	0.0538	0.053	0.0527			0.2	0.1224	0.1151	0.1158		0.2	0.0509	0.0503	0.0486			0.2	0.0658	0.0631	0.0627		0.2	0.063	0.0627	0.0614
0.1	0.1103	0.1294	0.1287		0.1	0.0556	0.0599	0.0586			0.1	0.1457	0.1437	0.1424		0.1	0.0582	0.0567	0.0571			0.1	0.139	0.145	0.1352		0.1	0.067	0.0675	0.0647
H2O	0.1303	0.1373	0.1524		H2O	0.0626	0.0604	0.0628			H2O	0.1805	0.1872	0.1691		H2O	0.0613	0.0639	0.0616			H2O	0.1561	0.1762	0.2077		H2O	0.0739	0.0732	0.0731
Sterility	0.0392	0.0394	0.041		Sterility	0.0399	0.0396	0.0415			Sterility	0.0382	0.0389	0.0406		Sterility	0.0385	0.0391	0.0407			Sterility	0.0395	0.0392	0.0398		Sterility	0.0387	0.0392	0.0405
Sterility Average	0.0398667				Sterility Average	0.0403333					Sterility Average	0.0392333				Sterility Average	0.0394333					Sterility Average	0.0395				Sterility Average	0.0394667
H2O Control	0.14	H2O-Sterility	0.100133		H2O Control	0.0619333	H2O-Sterility	0.0216			H2O Control	0.178933	H2O-Sterility	0.1397		H2O Control	0.0622667	H2O-Sterility	0.0228333			H2O Control	0.18	H2O-Sterility	0.1405		H2O Control	0.0734	H2O-Sterility	0.0339333
[Tobramycin] uM	(Growth - Sterility)/(Control-Sterility)*100				[Tobramycin] uM	(Growth - Sterility)/(Control-Sterility)*100					[Tobramycin] uM	(Growth - Sterility)/(Control-Sterility)*100				[Tobramycin] uM	(Growth - Sterility)/(Control-Sterility)*100					[Tobramycin] uM					[Tobramycin] uM
3.2	1.15305	1.35214	1.65077		3.2	7.81771	5.59466	5.15006			3.2	2.10283	1.59232	0.425428		3.2	5.19379	8.68054	1.70705			3.2	-0.0252635	0.808431	2.70319		3.2	7.56067	12.863	1.96381
1.6	2.54666	2.6462	1.45168		1.6	7.81771	15.8207	6.48388			1.6	1.15473	1.51939	2.32162		1.6	11.7314	11.2956	5.19379			1.6	1.41475	-0.176844	1.33896		1.6	14.0412	4.32038	2.25838
0.8	2.84529	2.04894	2.34757		0.8	7.3731	10.4854	8.70693			0.8	1.00887	1.00887	1.59232		0.8	8.68054	11.7314	12.6031			0.8	0.960012	1.18738	0.429479		0.8	9.03353	7.85524	5.2041
0.4	1.9494	5.63252	3.94027		0.4	9.59615	7.3731	8.26232			0.4	1.0818	1.37353	0.863012		0.4	9.11638	8.68054	11.2956			0.4	0.884221	0.960012	1.33896		0.4	6.97152	9.62267	11.3901
0.2	19.5686	16.2837	15.0892		0.2	63.8385	60.2816	58.9478			0.2	60.739	55.4151	55.9256		0.2	50.5215	47.9064	40.4971			0.2	19.9834	17.9371	17.6339		0.2	69.4207	68.537	64.7075
0.1	70.4355	89.4484	88.7516		0.1	71.8414	90.9596	85.1797			0.1	77.7319	76.2732	75.3251		0.1	82.338	75.8003	77.5437			0.1	75.462	80.0094	72.5819		0.1	81.2035	82.6764	74.4284
H2O	90.3443	97.3123	112.343		H2O	102.964	93.1827	103.853			H2O	103.112	107.998	94.7976		H2O	95.8491	107.181	97.1566			H2O	88.4221	103.656	127.53		H2O	101.529	99.467	99.1724
[Tobramycin] uM	Raw Biofilm Abs600				[Tobramycin] uM	Raw Biofilm Abs600					[Tobramycin] uM	Raw Biofilm Abs600				[Tobramycin] uM	Raw Biofilm Abs600					[Tobramycin] uM					[Tobramycin] uM
3.2	0.0467	0.0464	0.0488		3.2	0.0481	0.0479	0.0483			3.2	0.0461	0.0451	0.0451		3.2	0.0464	0.0454	0.0437			3.2	0.0458	0.0497	0.0479		3.2	0.0466	0.0485	0.0482
1.6	0.0494	0.053	0.05		1.6	0.0486	0.0492	0.0481			1.6	0.0463	0.0476	0.046		1.6	0.0492	0.0471	0.0453			1.6	0.0455	0.0438	0.0468		1.6	0.0487	0.0492	0.0475
0.8	0.0522	0.0476	0.0513		0.8	0.0503	0.0482	0.0469			0.8	0.0478	0.0457	0.0458		0.8	0.0483	0.0474	0.048			0.8	0.0479	0.0466	0.0452		0.8	0.0487	0.0494	0.0481
0.4	0.0496	0.0506	0.0496		0.4	0.0543	0.0558	0.0484			0.4	0.0483	0.0538	0.0544		0.4	0.0469	0.0472	0.0478			0.4	0.0559	0.0438	0.045		0.4	0.0481	0.0473	0.0473
0.2	0.3418	0.2821	0.2718		0.2	0.1379	0.1741	0.1975			0.2	0.3805	0.4057	0.3616		0.2	0.1012	0.1023	0.1309			0.2	1.2551	0.9959	0.7806		0.2	0.3658	0.415	0.4519
0.1	0.3806	0.2925	0.2937		0.1	0.2167	0.268	0.3067			0.1	0.1928	0.1818	0.1856		0.1	0.1794	0.183	0.1875			0.1	0.2733	0.2775	0.3465		0.1	0.4629	0.3923	0.5377
H2O	0.1299	0.1538	0.1641		H2O	0.3711	0.3385	0.3871			H2O	0.1604	0.1501	0.1563		H2O	0.1863	0.1846	0.1788			H2O	0.1777	0.212	0.233		H2O	0.5306	0.4768	0.4002
Sterility	0.049	0.0464	0.0535		Sterility	0.0595	0.056	0.0537			Sterility	0.0442	0.0443	0.0455		Sterility	0.0444	0.0435	0.0451			Sterility	0.0456	0.0463	0.0458		Sterility	0.0517	0.0461	0.0486
Sterility Average	0.0496333				Sterility Average	0.0564					Sterility Average	0.0446667				Sterility Average	0.0443333					Sterility Average	0.0459				Sterility Average	0.0488
H2O Control	0.149267	H2O-Sterility	0.0996333		H2O Control	0.365567	H2O-Sterility	0.309167			H2O Control	0.1556	H2O-Sterility	0.110933		H2O Control	0.183233	H2O-Sterility	0.1389			H2O Control	0.207567	H2O-Sterility	0.161667		H2O Control	0.4692	H2O-Sterility	0.4204
[Tobramycin] uM	(Biofilm - Sterility)/(Control-Sterility)*100				[Tobramycin] uM	(Biofilm - Sterility)/(Control-Sterility)*100					[Tobramycin] uM	(Biofilm - Sterility)/(Control-Sterility)*100				[Tobramycin] uM	(Biofilm - Sterility)/(Control-Sterility)*100					[Tobramycin] uM					[Tobramycin] uM
3.2	-3.97186	-4.27597	-1.84309		3.2	-2.5068	-2.57138	-2.44222			3.2	1.6721	0.712041	0.712041		3.2	0.946862	0.213808	-1.03239			3.2	-1.02726	1.52996	0.349705		3.2	-0.182585	0.269909	0.198462
1.6	-1.23487	2.41445	-0.626651		1.6	-2.34536	-2.15162	-2.5068			1.6	1.86411	3.11218	1.57609		1.6	2.99942	1.46	0.140502			1.6	-1.22397	-2.33865	-0.371561		1.6	0.31754	0.436617	0.031754
0.8	1.60349	-3.05953	0.691159		0.8	-1.79644	-2.47451	-2.89427			0.8	3.30419	1.28807	1.38408		0.8	2.33967	1.67992	2.11975			0.8	0.349705	-0.502701	-1.42068		0.8	0.31754	0.484248	0.174647
0.4	-1.03213	-0.0184309	-1.03213		0.4	-0.504882	-0.0205475	-2.40993			0.4	3.78422	9.06452	9.64055		0.4	1.31339	1.53331	1.97314			0.4	5.59528	-2.33865	-1.55182		0.4	0.174647	-0.015877	-0.015877
0.2	295.171	234.653	224.212		0.2	26.4887	38.1773	45.733			0.2	322.714	346.908	304.569		0.2	41.1183	41.9246	62.89			0.2	791.907	621.95	480.779		0.2	75.8364	87.5536	96.3415
0.1	334.503	245.196	246.412		0.1	51.9324	68.4967	80.9925			0.1	142.512	131.952	135.6		0.1	98.4431	101.082	104.381			0.1	148.144	150.898	196.141		0.1	98.9612	82.1475	116.775
H2O	80.368	104.595	115.037		H2O	101.787	91.2604	106.953			H2O	111.406	101.518	107.47		H2O	103.501	102.255	98.0033			H2O	85.4591	107.95	121.719		H2O	115.084	102.272	84.0289
Tukey's multiple comparisons test	Mean Diff.	95.00% CI of diff.	Below threshold?	Summary	Adjusted P Value
PAO1 vs. oprF	208.2	128.0 to 288.5	Yes	****	<0.0001

## Sheet: Fig 4b
	Replicate #1 PAO1+Empty vector					Replicate #1 oprF+Empty vector					Replicate #1 oprF+oprF						Replicate #2 PAO1+Empty vector					Replicate #2 oprF+Empty vector					Replicate #2 oprF+oprF						Replicate #3 PAO1+Empty vector					Replicate #3 oprF+Empty vector					Replicate #3 oprF+oprF
[Cefixime] uM	Raw Growth OD600				[Cefixime] uM	Raw Growth OD600				[Cefixime] uM	Raw Growth OD600					[Cefixime] uM	Raw Growth OD600				[Cefixime] uM	Raw Growth OD600				[Cefixime] uM	Raw Growth OD600					[Cefixime] uM	Raw Growth OD600				[Cefixime] uM	Raw Growth OD600				[Cefixime] uM	Raw Growth OD600
40	0.0465	0.0411	0.0417		40	0.0396	0.0396	0.0408		40	0.0417	0.0408	0.0408			40	0.0411	0.0415	0.0417		40	0.0402	0.0398	0.0413		40	0.0405	0.0404	0.0409			40	0.0418	0.0419	0.0401		40	0.0397	0.0405	0.0407		40	0.042	0.0403	0.0419
20	0.0415	0.0408	0.0405		20	0.0408	0.0413	0.0407		20	0.0416	0.0408	0.0405			20	0.0435	0.0442	0.0473		20	0.041	0.0427	0.0418		20	0.042	0.043	0.0428			20	0.0404	0.0431	0.0434		20	0.0409	0.0411	0.0404		20	0.0403	0.0412	0.0407
10	0.0405	0.0421	0.0413		10	0.0415	0.0421	0.0418		10	0.0411	0.0417	0.0402			10	0.0448	0.0429	0.044		10	0.0416	0.0416	0.0421		10	0.0421	0.0431	0.0424			10	0.0416	0.0416	0.0417		10	0.0415	0.043	0.0419		10	0.041	0.0414	0.0406
5	0.0549	0.0591	0.0589		5	0.045	0.0455	0.0447		5	0.0462	0.0459	0.0446			5	0.1111	0.1183	0.1108		5	0.058	0.0567	0.0569		5	0.0864	0.0922	0.0951			5	0.0621	0.0626	0.0669		5	0.0459	0.0469	0.0459		5	0.0462	0.0469	0.0457
2.5	0.0697	0.0708	0.0683		2.5	0.0606	0.0623	0.0553		2.5	0.0687	0.067	0.067			2.5	0.1653	0.1454	0.1578		2.5	0.0756	0.0776	0.0768		2.5	0.1639	0.1633	0.1637			2.5	0.0728	0.0763	0.0756		2.5	0.0627	0.0604	0.0624		2.5	0.0697	0.0688	0.0644
1.25	0.0728	0.0705	0.0743		1.25	0.067	0.0635	0.0632		1.25	0.076	0.0715	0.0728			1.25	0.1294	0.147	0.1223		1.25	0.0824	0.0898	0.0894		1.25	0.1099	0.1096	0.1112			1.25	0.0707	0.0745	0.0793		1.25	0.0684	0.068	0.066		1.25	0.0753	0.074	0.0714
DMSO Control	0.0712	0.0777	0.0761		DMSO Control	0.0687	0.0679	0.0683		DMSO Control	0.0773	0.0783	0.0738			DMSO Control	0.1243	0.1238	0.1244		DMSO Control	0.0884	0.092	0.0891		DMSO Control	0.1098	0.1002	0.1015			DMSO Control	0.0749	0.0767	0.0793		DMSO Control	0.0728	0.0691	0.0714		DMSO Control	0.0724	0.0756	0.073
Sterility	0.0413	0.0402	0.04		Sterility	0.0415	0.0406	0.0418		Sterility	0.0431	0.0403	0.041			Sterility	0.0412	0.039	0.039		Sterility	0.0408	0.0395	0.0393		Sterility	0.0408	0.0391	0.0395			Sterility	0.0406	0.0405	0.0397		Sterility	0.0419	0.0399	0.0398		Sterility	0.0413	0.0399	0.041
Sterility Average	0.0405				Sterility Average	0.0413				Sterility Average	0.0414667					Sterility Average	0.0397333				Sterility Average	0.0398667				Sterility Average	0.0398					Sterility Average	0.0402667				Sterility Average	0.0405333				Sterility Average	0.0407333
DMSO Average	0.075	DMSO-Sterility	0.0345		DMSO Average	0.0683	DMSO-Sterility	0.027		DMSO Average	0.0764667	DMSO-Sterility	0.035			DMSO Average	0.124167	DMSO-Sterility	0.0844333		DMSO Average	0.0898333	DMSO-Sterility	0.0499667		DMSO Average	0.103833	DMSO-Sterility	0.0640333			DMSO Average	0.0769667	DMSO-Sterility	0.0367		DMSO Average	0.0711	DMSO-Sterility	0.0305667		DMSO Average	0.0736667	DMSO-Sterility	0.0329333
[Cefixime] uM	(Growth - Sterility)/(Control-Sterility)*100				[Cefixime] uM	(Growth - Sterility)/(Control-Sterility)*100				[Cefixime] uM	(Growth - Sterility)/(Control-Sterility)*100					[Cefixime] uM	(Growth - Sterility)/(Control-Sterility)*100				[Cefixime] uM	(Growth - Sterility)/(Control-Sterility)*100				[Cefixime] uM	(Growth - Sterility)/(Control-Sterility)*100					[Cefixime] uM	(Growth - Sterility)/(Control-Sterility)*100				[Cefixime] uM	(Growth - Sterility)/(Control-Sterility)*100				[Cefixime] uM	(Growth - Sterility)/(Control-Sterility)*100
40	16.1354	0.245218	2.01079		40	-5.19243	-5.19243	-0.794136		40	1.9276	-0.611189	-0.611189			40	1.55062	2.02469	2.26173		40	0.0838785	-0.721355	2.29827		40	0.536579	0.379531	1.16477			40	3.58693	3.86109	-1.07379		40	-2.58644	0.0272257	0.680643		40	4.5466	-0.577744	4.24516
20	1.42227	-0.637567	-1.52035		20	-0.794136	1.03849	-1.16066		20	1.64551	-0.611189	-1.45745			20	4.39506	5.22469	8.89877		20	1.69435	5.11659	3.30481		20	2.89229	4.46277	4.14867			20	-0.251314	7.15102	7.9735		20	1.33406	1.98748	-0.299483		20	-0.577744	2.13514	0.627983
10	-1.52035	3.18784	0.833742		10	1.77153	3.97068	2.87111		10	0.235073	1.9276	-2.30371			10	5.9358	3.68395	4.98765		10	2.9022	2.9022	3.90874		10	3.04934	4.61981	3.52048			10	3.03861	3.03861	3.31277		10	3.29431	8.19494	4.60114		10	1.53228	2.73801	0.326551
5	40.8534	53.2124	52.6238		5	14.5999	16.4325	13.5003		5	14.6215	13.7753	10.1081			5	84.5136	93.0469	84.158		5	35.9168	33.2998	33.7024		5	72.6214	81.7301	86.2845			5	59.2415	60.6123	72.4012		5	17.6695	20.9366	17.6695		5	17.2067	19.3168	15.6996
2.5	84.4041	87.641	80.2845		2.5	71.7776	78.0086	52.3519		2.5	78.0912	73.2957	73.2957			2.5	148.751	125.165	139.862		2.5	71.3471	75.3733	73.7628		2.5	194.333	193.391	194.019			2.5	88.5767	98.1723	96.2531		2.5	72.5565	65.0422	71.5764		2.5	88.0432	85.3303	72.0673
1.25	93.5262	86.7582	97.9402		1.25	95.2352	82.4068	81.3073		1.25	98.6836	85.9897	89.6568			1.25	106.202	127.062	97.7877		1.25	85.0361	99.9329	99.1277		1.25	109.528	109.056	111.569			1.25	82.8193	93.2374	106.397		1.25	91.1789	89.872	83.3379		1.25	104.923	101.005	93.1675
DMSO Control	88.818	107.945	103.237		DMSO Control	101.466	98.5339	100		DMSO Control	102.351	105.172	92.4777			DMSO Control	100.158	99.5654	100.277		DMSO Control	97.1146	104.362	98.5237		DMSO Control	109.371	94.2939	96.3356			DMSO Control	94.334	99.2689	106.397		DMSO Control	105.554	93.4658	100.98		DMSO Control	96.1819	105.828	97.9905
[Cefixime] uM	Raw Biofilm Abs600				[Cefixime] uM	Raw Biofilm Abs600				[Cefixime] uM	Raw Biofilm Abs600					[Cefixime] uM	Raw Biofilm Abs600				[Cefixime] uM	Raw Biofilm Abs600				[Cefixime] uM	Raw Biofilm Abs600					[Cefixime] uM	Raw Biofilm Abs600				[Cefixime] uM	Raw Biofilm Abs600				[Cefixime] uM	Raw Biofilm Abs600
40	0.0838	0.0524	0.0573		40	0.0499	0.0503	0.05		40	0.0505	0.049	0.0495			40	0.0487	0.0491	0.0503		40	0.0472	0.0506	0.0464		40	0.0481	0.0483	0.0465			40	0.0604	0.0619	0.0572		40	0.0554	0.0549	0.0556		40	0.0534	0.0537	0.0529
20	0.0508	0.0502	0.0507		20	0.0505	0.049	0.049		20	0.0497	0.0497	0.0482			20	0.0584	0.0502	0.0861		20	0.0465	0.0474	0.0474		20	0.0479	0.0493	0.0472			20	0.0539	0.0727	0.0733		20	0.0565	0.0568	0.0543		20	0.0542	0.0547	0.0528
10	0.0501	0.051	0.0505		10	0.0492	0.0498	0.0493		10	0.0481	0.0496	0.0482			10	0.0698	0.0659	0.0736		10	0.0482	0.0498	0.0486		10	0.0485	0.0491	0.0503			10	0.0647	0.0597	0.0604		10	0.054	0.0546	0.0558		10	0.0548	0.0568	0.0548
5	0.1078	0.124	0.1046		5	0.1033	0.1074	0.1041		5	0.1131	0.1143	0.1186			5	0.1874	0.1897	0.188		5	0.3035	0.3091	0.3357		5	0.2558	0.2375	0.2273			5	0.1243	0.1292	0.1323		5	0.1601	0.1577	0.1643		5	0.1608	0.1601	0.1677
2.5	0.0802	0.0848	0.0835		2.5	0.1076	0.1249	0.113		2.5	0.0846	0.0853	0.0877			2.5	0.1244	0.1321	0.1459		2.5	0.2932	0.2902	0.2678		2.5	0.1592	0.1453	0.1401			2.5	0.097	0.1017	0.1026		2.5	0.1441	0.1482	0.1462		2.5	0.1201	0.1182	0.1165
1.25	0.0848	0.0823	0.0782		1.25	0.1154	0.116	0.1118		1.25	0.0787	0.0839	0.077			1.25	0.1316	0.1454	0.1452		1.25	0.2396	0.2325	0.2352		1.25	0.1365	0.1239	0.1371			1.25	0.0853	0.0947	0.0932		1.25	0.1316	0.137	0.1361		1.25	0.1053	0.1066	0.1101
DMSO Control	0.0748	0.0778	0.0734		DMSO Control	0.101	0.1051	0.1012		DMSO Control	0.078	0.0788	0.0735			DMSO Control	0.1239	0.11	0.1151		DMSO Control	0.2427	0.2499	0.2254		DMSO Control	0.1191	0.1215	0.1285			DMSO Control	0.0802	0.0851	0.0845		DMSO Control	0.1161	0.1295	0.1317		DMSO Control	0.0957	0.1022	0.1019
Sterility	0.0537	0.0498	0.0507		Sterility	0.0537	0.0512	0.0516		Sterility	0.0535	0.0517	0.0531			Sterility	0.0487	0.0481	0.0476		Sterility	0.047	0.047	0.0476		Sterility	0.0481	0.0471	0.0477			Sterility	0.0567	0.0548	0.055		Sterility	0.0541	0.0542	0.0548		Sterility	0.0542	0.0549	0.0603
Sterility Average	0.0514				Sterility Average	0.0521667				Sterility Average	0.0527667					Sterility Average	0.0481333				Sterility Average	0.0472				Sterility Average	0.0476333					Sterility Average	0.0555				Sterility Average	0.0543667				Sterility Average	0.0564667
DMSO Average	0.0753333	DMSO-Sterility	0.0239333		DMSO Average	0.102433	DMSO-Sterility	0.0502667		DMSO Average	0.0767667	DMSO-Sterility	0.024			DMSO Average	0.116333	DMSO-Sterility	0.0682		DMSO Average	0.239333	DMSO-Sterility	0.192133		DMSO Average	0.123033	DMSO-Sterility	0.0754			DMSO Average	0.0832667	DMSO-Sterility	0.0277667		DMSO Average	0.125767	DMSO-Sterility	0.0714		DMSO Average	0.0999333	DMSO-Sterility	0.0434667
[Cefixime] uM	(Biofilm - Sterility)/(Control-Sterility)*100				[Cefixime] uM	(Biofilm - Sterility)/(Control-Sterility)*100				[Cefixime] uM	(Biofilm - Sterility)/(Control-Sterility)*100					[Cefixime] uM	(Biofilm - Sterility)/(Control-Sterility)*100				[Cefixime] uM	(Biofilm - Sterility)/(Control-Sterility)*100				[Cefixime] uM	(Biofilm - Sterility)/(Control-Sterility)*100					[Cefixime] uM	(Biofilm - Sterility)/(Control-Sterility)*100				[Cefixime] uM	(Biofilm - Sterility)/(Control-Sterility)*100				[Cefixime] uM	(Biofilm - Sterility)/(Control-Sterility)*100
40	136.273	1.74938	22.7419		40	-4.1467	-3.35371	-3.94846		40	-6.02085	-12.0753	-10.0572			40	-0.445545	0.148515	1.93069		40	-0.348189	1.42758	-0.766017		40	0.310421	0.576497	-1.81818			40	18.4789	23.8265	7.07071		40	0.259863	-0.448854	0.54335		40	-4.06262	-3.39173	-5.18077
20	-5.10532	-7.67583	-5.53374		20	-2.95721	-5.93094	-5.93094		20	-9.24992	-9.24992	-15.3044			20	13.9604	1.78218	55.099		20	-0.713788	-0.243733	-0.243733		20	0.0443459	1.90687	-0.886918			20	-4.694	62.3292	64.4682		20	1.81904	2.24427	-1.29931		20	-2.27357	-1.15542	-5.4044
10	-8.10425	-4.24848	-6.39057		10	-5.53445	-4.34495	-5.3362		10	-15.708	-9.65355	-15.3044			10	30.8911	25.099	36.5347		10	0.174095	1.00975	0.383008		10	0.842572	1.6408	3.23725			10	33.8087	15.9834	18.4789		10	-1.72455	-0.874085	0.826837		10	-0.931793	3.54081	-0.931793
5	239.093	308.497	225.384		5	101.718	109.846	103.304		5	246.653	251.497	268.853			5	205.545	208.96	206.436		5	133.513	136.438	150.331		5	276.63	252.284	238.714			5	246.286	263.755	274.807		5	148.665	145.263	154.618		5	236.116	234.551	251.547
2.5	120.85	140.557	134.988		2.5	110.243	144.54	120.948		2.5	131.618	134.443	144.131			2.5	111.98	123.416	143.911		2.5	128.134	126.567	114.868		2.5	148.115	129.623	122.705			2.5	148.96	165.716	168.925		2.5	125.986	131.798	128.963		2.5	145.099	140.85	137.048
1.25	140.557	129.846	112.281		1.25	125.706	126.896	118.569		1.25	107.804	128.792	100.942			1.25	122.673	143.168	142.871		1.25	100.139	96.4311	97.8412		1.25	117.916	101.153	118.714			1.25	107.249	140.761	135.413		1.25	108.268	115.923	114.647		1.25	112.001	114.909	122.736
DMSO Control	97.7151	110.568	91.7172		DMSO Control	97.1584	105.287	97.5549		DMSO Control	104.978	108.207	86.8147			DMSO Control	111.238	90.5941	98.1683		DMSO Control	101.758	105.519	92.7228		DMSO Control	94.7672	97.9601	107.273			DMSO Control	89.0671	106.536	104.397		DMSO Control	86.2981	105.292	108.41		DMSO Control	90.533	105.069	104.398
Tukey's multiple comparisons test	Mean Diff.	95.00% CI of diff.	Below threshold?	Summary	Adjusted P Value
WT+Empty Biofilm vs. oprF+Empty Biofilm	152.7	114.0 to 191.4	Yes	****	<0.0001
WT+Empty Biofilm vs. oprF+oprF Biofilm	1.99	-36.69 to 40.67	No	ns	0.9905
oprF+Empty Biofilm vs. oprF+oprF Biofilm	-150.7	-189.4 to -112.0	Yes	****	<0.0001
	Replicate #1 PAO1+Empty vector					Replicate #1 oprF+Empty vector					Replicate #1 oprF+oprF						Replicate #2 PAO1+Empty vector					Replicate #2 oprF+Empty vector					Replicate #2 oprF+oprF						Replicate #3 PAO1+Empty vector					Replicate #3 oprF+Empty vector					Replicate #3 oprF+oprF
[Thiostrepton] uM	Raw Growth OD600				[Thiostrepton] uM	Raw Growth OD600				[Thiostrepton] uM	Raw Growth OD600					[Thiostrepton] uM	Raw Growth OD600				[Thiostrepton] uM	Raw Growth OD600				[Thiostrepton] uM	Raw Growth OD600					[Thiostrepton] uM	Raw Growth OD600				[Thiostrepton] uM	Raw Growth OD600				[Thiostrepton] uM	Raw Growth OD600
10	0.0403	0.0399	0.039		10	0.063	0.0583	0.0584		10	0.0504	0.0473	0.0465			10	0.0412	0.0403	0.0442		10	0.0619	0.0561	0.0611		10	0.054	0.0524	0.0524			10	0.0691	0.0629	0.0643		10	0.0696	0.0717	0.0706		10	0.062	0.06	0.0634
5	0.042	0.0423	0.0414		5	0.0723	0.0679	0.0774		5	0.062	0.0664	0.0645			5	0.0431	0.0452	0.0434		5	0.0682	0.0746	0.0734		5	0.0764	0.0833	0.0775			5	0.0783	0.0998	0.0782		5	0.0912	0.1014	0.0947		5	0.0962	0.0952	0.1013
2.5	0.0471	0.0493	0.0566		2.5	0.0663	0.0776	0.0744		2.5	0.0732	0.0716	0.0758			2.5	0.0543	0.0556	0.0619		2.5	0.0712	0.0712	0.0756		2.5	0.084	0.0817	0.0752			2.5	0.0928	0.1018	0.0858		2.5	0.0857	0.0844	0.0837		2.5	0.1018	0.1006	0.1061
1.25	0.0798	0.0983	0.1086		1.25	0.0915	0.0962	0.0861		1.25	0.0987	0.0987	0.102			1.25	0.0784	0.0856	0.1152		1.25	0.0914	0.092	0.0928		1.25	0.114	0.11	0.1209			1.25	0.1099	0.1111	0.1109		1.25	0.0989	0.0987	0.1092		1.25	0.1135	0.1137	0.111
0.63	0.1053	0.1139	0.1278		0.63	0.0932	0.0917	0.0815		0.63	0.1102	0.1161	0.1154			0.63	0.1045	0.1136	0.1267		0.63	0.0892	0.0887	0.0919		0.63	0.1322	0.114	0.1138			0.63	0.1062	0.1097	0.1099		0.63	0.0927	0.1015	0.0943		0.63	0.1099	0.1092	0.1078
0.32	0.1131	0.107	0.1273		0.32	0.0891	0.0915	0.087		0.32	0.1114	0.1118	0.1141			0.32	0.106	0.1231	0.1145		0.32	0.0859	0.0857	0.089		0.32	0.106	0.1094	0.1077			0.32	0.1098	0.1141	0.1139		0.32	0.088	0.0883	0.0923		0.32	0.1124	0.1094	0.1078
DMSO Control	0.1191	0.1233	0.1179		DMSO Control	0.0877	0.0898	0.088		DMSO Control	0.1144	0.1148	0.1161			DMSO Control	0.1164	0.1197	0.118		DMSO Control	0.0812	0.0857	0.0904		DMSO Control	0.1053	0.1073	0.1066			DMSO Control	0.1112	0.1188	0.1188		DMSO Control	0.0824	0.0883	0.0905		DMSO Control	0.1133	0.1114	0.1089
Sterility	0.0411	0.0404	0.0402		Sterility	0.0398	0.0406	0.0395		Sterility	0.0414	0.0394	0.0398			Sterility	0.0417	0.0401	0.0399		Sterility	0.0414	0.0398	0.0403		Sterility	0.0409	0.0392	0.0397			Sterility	0.041	0.0396	0.0396		Sterility	0.0427	0.0392	0.0398		Sterility	0.0412	0.0405	0.0405
Sterility Average	0.0405667				Sterility Average	0.0399667				Sterility Average	0.0402					Sterility Average	0.0405667				Sterility Average	0.0405				Sterility Average	0.0399333					Sterility Average	0.0400667				Sterility Average	0.0405667				Sterility Average	0.0407333
DMSO Average	0.1201	DMSO-Sterility	0.0795333		DMSO Average	0.0885	DMSO-Sterility	0.0485333		DMSO Average	0.1151	DMSO-Sterility	0.0749			DMSO Average	0.118033	DMSO-Sterility	0.0774667		DMSO Average	0.0857667	DMSO-Sterility	0.0452667		DMSO Average	0.1064	DMSO-Sterility	0.0664667			DMSO Average	0.116267	DMSO-Sterility	0.0762		DMSO Average	0.0870667	DMSO-Sterility	0.0465		DMSO Average	0.1112	DMSO-Sterility	0.0704667
[Thiostrepton] uM	(Growth - Sterility)/(Control-Sterility)*100				[Thiostrepton] uM	(Growth - Sterility)/(Control-Sterility)*100				[Thiostrepton] uM	(Growth - Sterility)/(Control-Sterility)*100					[Thiostrepton] uM	(Growth - Sterility)/(Control-Sterility)*100				[Thiostrepton] uM	(Growth - Sterility)/(Control-Sterility)*100				[Thiostrepton] uM	(Growth - Sterility)/(Control-Sterility)*100					[Thiostrepton] uM	(Growth - Sterility)/(Control-Sterility)*100				[Thiostrepton] uM	(Growth - Sterility)/(Control-Sterility)*100				[Thiostrepton] uM	(Growth - Sterility)/(Control-Sterility)*100
10	-0.672834	-1.17746	-2.31287		10	47.0222	37.2576	37.4654		10	13.4255	9.27743	8.20696			10	1.09419	-0.0643639	4.95602		10	47.4881	34.7268	45.7279		10	20.7062	18.285	18.285			10	37.5552	29.3469	31.2004		10	62.3022	66.8345	64.4604		10	30.1798	27.3415	32.1665
5	1.47183	1.85029	0.714886		5	66.3435	57.2022	76.9391		5	28.9474	34.835	32.2926			5	3.54001	6.2433	3.9262		5	61.3495	75.4309	72.7906		5	54.6028	65.0441	56.2673			5	49.7352	78.1995	49.6028		5	108.921	130.935	116.475		5	78.7133	77.2942	85.9508
2.5	7.9058	10.6812	19.8907		2.5	53.8781	77.3546	70.7064		2.5	43.934	41.793	47.413			2.5	17.9575	19.631	27.7408		2.5	67.9501	67.9501	77.6311		2.5	66.1034	62.623	52.7869			2.5	68.932	80.8473	59.6646		2.5	97.0504	94.2446	92.7338		2.5	86.6604	84.9574	92.7625
1.25	49.159	72.4979	85.492		1.25	106.233	115.997	95.0139		1.25	78.0553	78.0553	82.471			1.25	48.9809	58.2493	96.3527		1.25	112.395	113.715	115.475		1.25	111.501	105.448	121.942			1.25	91.5711	93.1598	92.895		1.25	125.54	125.108	147.77		1.25	103.264	103.548	99.7162
0.63	81.3288	92.1783	109.714		0.63	109.765	106.648	85.4571		0.63	93.4434	101.338	100.401			0.63	82.5788	94.2931	111.156		0.63	107.554	106.454	113.495		0.63	139.042	111.501	111.198			0.63	86.6726	91.3063	91.5711		0.63	112.158	131.151	115.612		0.63	98.1552	97.1618	95.175
0.32	91.169	83.4735	109.083		0.32	101.247	106.233	96.8837		0.32	95.0491	95.5843	98.6619			0.32	84.5098	106.522	95.4516		0.32	100.293	99.8533	107.114		0.32	99.3947	104.54	101.967			0.32	91.4387	97.1315	96.8667		0.32	102.014	102.662	111.295		0.32	101.703	97.4456	95.175
DMSO Control	98.7384	104.037	97.2246		DMSO Control	98.338	102.701	98.9612		DMSO Control	99.0633	99.5986	101.338			DMSO Control	97.8974	102.145	99.9571		DMSO Control	89.9523	99.8533	110.194		DMSO Control	98.3354	101.362	100.303			DMSO Control	93.2921	103.354	103.354		DMSO Control	89.9281	102.662	107.41		DMSO Control	102.98	100.284	96.736
[Thiostrepton] uM	Raw Biofilm Abs600				[Thiostrepton] uM	Raw Biofilm Abs600				[Thiostrepton] uM	Raw Biofilm Abs600					[Thiostrepton] uM	Raw Biofilm Abs600				[Thiostrepton] uM	Raw Biofilm Abs600				[Thiostrepton] uM	Raw Biofilm Abs600					[Thiostrepton] uM	Raw Biofilm Abs600				[Thiostrepton] uM	Raw Biofilm Abs600				[Thiostrepton] uM	Raw Biofilm Abs600
10	0.0485	0.051	0.047		10	0.1779	0.1805	0.2736		10	0.1907	0.2193	0.1843			10	0.0481	0.0491	0.0455		10	0.2	0.1932	0.2038		10	0.2008	0.1657	0.1637			10	0.4365	0.4199	0.3961		10	0.3194	0.279	0.2818		10	0.3508	0.3591	0.3661
5	0.0562	0.0547	0.0523		5	0.2209	0.2362	0.267		5	0.2539	0.2712	0.2273			5	0.0654	0.0761	0.0695		5	0.2476	0.2271	0.219		5	0.2527	0.2248	0.2191			5	0.3307	0.3817	0.4828		5	0.3322	0.305	0.272		5	0.2555	0.2368	0.2435
2.5	0.187	0.1893	0.2016		2.5	0.2718	0.2812	0.2751		2.5	0.277	0.2189	0.1852			2.5	0.2386	0.2469	0.2632		2.5	0.2897	0.2805	0.2974		2.5	0.2514	0.2906	0.2462			2.5	0.3193	0.3118	0.4066		2.5	0.3768	0.336	0.3202		2.5	0.2367	0.2345	0.2286
1.25	0.3493	0.3368	0.3366		1.25	0.2451	0.2634	0.2736		1.25	0.1925	0.2051	0.1881			1.25	0.3362	0.331	0.3279		1.25	0.2575	0.2568	0.2678		1.25	0.1839	0.193	0.1889			1.25	0.2063	0.2269	0.2511		1.25	0.2732	0.2836	0.2823		1.25	0.1847	0.1919	0.1873
0.63	0.2473	0.2328	0.2113		0.63	0.2721	0.2589	0.2657		0.63	0.157	0.1634	0.1673			0.63	0.211	0.1793	0.1763		0.63	0.276	0.2364	0.228		0.63	0.123	0.1324	0.1391			0.63	0.1764	0.1773	0.1789		0.63	0.3038	0.2714	0.2583		0.63	0.1715	0.1687	0.1793
0.32	0.2107	0.2163	0.187		0.32	0.2609	0.2452	0.235		0.32	0.1412	0.127	0.1397			0.32	0.1696	0.1523	0.1513		0.32	0.2695	0.2503	0.2398		0.32	0.128	0.1266	0.1422			0.32	0.1489	0.153	0.152		0.32	0.2882	0.2999	0.2947		0.32	0.164	0.1672	0.1671
DMSO Control	0.124	0.1454	0.1471		DMSO Control	0.2482	0.2532	0.2356		DMSO Control	0.1382	0.1287	0.1458			DMSO Control	0.1299	0.1324	0.1274		DMSO Control	0.2794	0.2638	0.2395		DMSO Control	0.1177	0.1208	0.1321			DMSO Control	0.1292	0.1397	0.1487		DMSO Control	0.2886	0.2611	0.2779		DMSO Control	0.1638	0.1642	0.1666
Sterility	0.0508	0.049	0.0496		Sterility	0.0473	0.0462	0.0474		Sterility	0.0482	0.0459	0.0466			Sterility	0.0475	0.0484	0.0481		Sterility	0.0487	0.0473	0.0472		Sterility	0.049	0.0469	0.047			Sterility	0.0541	0.0534	0.0538		Sterility	0.0562	0.0535	0.0551		Sterility	0.0533	0.0526	0.0529
Sterility	0.0498				Sterility	0.0469667				Sterility	0.0469					Sterility	0.048				Sterility	0.0477333				Sterility	0.0476333					Sterility	0.0537667				Sterility	0.0549333				Sterility	0.0529333
DMSO Average	0.138833	DMSO-Sterility	0.0890333		DMSO Average	0.245667	DMSO-Sterility	0.1987		DMSO Average	0.137567	DMSO-Sterility	0.0906667			DMSO Average	0.1299	DMSO-Sterility	0.0819		DMSO Average	0.2609	DMSO-Sterility	0.213167		DMSO Average	0.123533	DMSO-Sterility	0.0759			DMSO Average	0.1392	DMSO-Sterility	0.0854333		DMSO Average	0.275867	DMSO-Sterility	0.220933		DMSO Average	0.164867	DMSO-Sterility	0.111933
[Thiostrepton] uM	(Biofilm - Sterility)/(Control-Sterility)*100				[Thiostrepton] uM	(Biofilm - Sterility)/(Control-Sterility)*100				[Thiostrepton] uM	(Biofilm - Sterility)/(Control-Sterility)*100					[Thiostrepton] uM	(Biofilm - Sterility)/(Control-Sterility)*100				[Thiostrepton] uM	(Biofilm - Sterility)/(Control-Sterility)*100				[Thiostrepton] uM	(Biofilm - Sterility)/(Control-Sterility)*100					[Thiostrepton] uM	(Biofilm - Sterility)/(Control-Sterility)*100				[Thiostrepton] uM	(Biofilm - Sterility)/(Control-Sterility)*100				[Thiostrepton] uM	(Biofilm - Sterility)/(Control-Sterility)*100
10	-2.535	0.302686	-4.23761		10	65.8276	67.1387	114.086		10	158.901	190.605	151.806			10	-0.265577	0.960163	-3.4525		10	71.3905	68.1961	73.1757		10	202.34	155.85	153.201			10	449.217	429.718	401.762		10	119.627	101.413	102.675		10	267.81	275.301	281.619
5	6.20507	4.50246	1.77828		5	87.511	95.2263	110.758		5	228.961	248.139	199.473			5	20.9397	34.0552	25.9653		5	93.752	84.1215	80.3163		5	271.082	234.128	226.578			5	324.941	384.847	503.602		5	125.398	113.135	98.2567		5	181.799	164.922	170.969
2.5	154.673	157.283	171.245		2.5	113.178	117.918	114.842		2.5	254.568	190.162	152.804			2.5	233.238	243.412	263.391		2.5	113.53	109.208	117.147		2.5	269.36	321.28	262.472			2.5	311.551	302.741	414.096		2.5	145.506	127.112	119.988		2.5	164.832	162.846	157.521
1.25	338.895	324.707	324.48		1.25	99.7142	108.942	114.086		1.25	160.896	174.864	156.018			1.25	352.87	346.496	342.697		1.25	98.4028	98.0739	103.241		1.25	179.956	192.009	186.578			1.25	178.818	203.015	231.441		1.25	98.7977	103.487	102.901		1.25	117.9	124.398	120.247
0.63	223.118	206.659	182.255		0.63	113.329	106.673	110.102		0.63	121.543	128.637	132.961			0.63	199.408	160.552	156.874		0.63	107.094	88.4904	84.5443		0.63	99.2936	111.744	120.618			0.63	143.696	144.753	146.633		0.63	112.594	97.9862	92.08		0.63	105.987	103.46	113.026
0.32	181.574	187.93	154.673		0.32	107.682	99.7647	94.6212		0.32	104.028	88.2864	102.365			0.32	148.662	127.457	126.231		0.32	104.04	95.0204	90.0877		0.32	105.916	104.062	124.724			0.32	111.394	116.21	115.035		0.32	105.561	110.836	108.491		0.32	99.2178	102.106	102.016
DMSO Control	83.1631	107.454	109.383		DMSO Control	101.277	103.799	94.9237		DMSO Control	100.702	90.1709	109.127			DMSO Control	100	103.064	96.9356		DMSO Control	108.691	101.362	89.9468		DMSO Control	92.2737	96.3797	111.347			DMSO Control	88.2537	100.587	111.159		DMSO Control	105.741	93.3424	100.917		DMSO Control	99.0373	99.3983	101.564
Tukey's multiple comparisons test	Mean Diff.	95.00% CI of diff.	Below threshold?	Summary	Adjusted P Value
WT+Empty Biofilm vs. oprF+Empty Biofilm	214	175.4 to 252.7	Yes	****	<0.0001
WT+Empty Biofilm vs. oprF+oprF Biofilm	103.8	65.16 to 142.5	Yes	****	<0.0001
oprF+Empty Biofilm vs. oprF+oprF Biofilm	-110.2	-148.9 to -71.53	Yes	****	<0.0001
	Replicate #1 PAO1+Empty vector					Replicate #1 oprF+Empty vector					Replicate #1 oprF+oprF						Replicate #2 PAO1+Empty vector					Replicate #2 oprF+Empty vector					Replicate #2 oprF+oprF						Replicate #3 PAO1+Empty vector					Replicate #3 oprF+Empty vector					Replicate #3 oprF+oprF
[Tobramycin] uM	Raw Growth OD600				[Tobramycin] uM	Raw Growth OD600				[Tobramycin] uM	Raw Growth OD600					[Tobramycin] uM	Raw Growth OD600				[Tobramycin] uM	Raw Growth OD600				[Tobramycin] uM	Raw Growth OD600					[Tobramycin] uM	Raw Growth OD600				[Tobramycin] uM	Raw Growth OD600				[Tobramycin] uM	Raw Growth OD600
3.2	0.0402	0.0411	0.0405		3.2	0.0404	0.0409	0.0411		3.2	0.0422	0.0419	0.0433			3.2	0.0397	0.0409	0.0437		3.2	0.0405	0.0404	0.0403		3.2	0.0411	0.0406	0.0417			3.2	0.0407	0.0395	0.0422		3.2	0.041	0.0404	0.0409		3.2	0.0429	0.0403	0.0425
1.6	0.0413	0.0418	0.0461		1.6	0.042	0.0413	0.0416		1.6	0.0411	0.0491	0.0414			1.6	0.04	0.0422	0.0417		1.6	0.0422	0.0425	0.0431		1.6	0.0436	0.0446	0.0427			1.6	0.116	0.1163	0.1248		1.6	0.0743	0.0421	0.0497		1.6	0.0894	0.0855	0.0633
0.8	0.0878	0.0823	0.0991		0.8	0.0446	0.0449	0.0449		0.8	0.0623	0.0585	0.0574			0.8	0.0438	0.0416	0.0421		0.8	0.0423	0.0424	0.0428		0.8	0.0432	0.0429	0.043			0.8	0.1484	0.1576	0.1546		0.8	0.1308	0.127	0.1193		0.8	0.1508	0.1503	0.1543
0.4	0.1071	0.1001	0.1369		0.4	0.0605	0.0586	0.0567		0.4	0.0935	0.0991	0.0935			0.4	0.0431	0.049	0.0434		0.4	0.0425	0.0435	0.0434		0.4	0.0431	0.0504	0.0443			0.4	0.1501	0.1558	0.1557		0.4	0.1389	0.1268	0.1405		0.4	0.1547	0.1559	0.1589
0.2	0.107	0.1068	0.1233		0.2	0.0555	0.0575	0.0575		0.2	0.1026	0.1014	0.1022			0.2	0.1417	0.1533	0.1719		0.2	0.1051	0.1045	0.0958		0.2	0.2219	0.2078	0.2106			0.2	0.1509	0.1572	0.1562		0.2	0.1341	0.1321	0.1366		0.2	0.1538	0.1553	0.156
0.1	0.1075	0.1052	0.1144		0.1	0.0562	0.0584	0.0577		0.1	0.1082	0.1081	0.102			0.1	0.1554	0.1634	0.1751		0.1	0.1304	0.1325	0.1697		0.1	0.214	0.2416	0.2396			0.1	0.1504	0.1555	0.158		0.1	0.1289	0.1315	0.1292		0.1	0.1543	0.1572	0.1522
H2O	0.108	0.1039	0.1063		H2O	0.056	0.0538	0.0556		H2O	0.1046	0.1062	0.1074			H2O	0.1642	0.1636	0.162		H2O	0.1371	0.1313	0.14		H2O	0.1676	0.2054	0.1937			H2O	0.1521	0.1524	0.1554		H2O	0.1161	0.1269	0.1204		H2O	0.1608	0.1544	0.1602
Sterility	0.0415	0.04	0.04		Sterility	0.0427	0.0407	0.0407		Sterility	0.0419	0.0406	0.0448			Sterility	0.0412	0.0397	0.0401		Sterility	0.0415	0.0393	0.0417		Sterility	0.0399	0.04	0.0406			Sterility	0.0422	0.039	0.0397		Sterility	0.0412	0.0394	0.0396		Sterility	0.0396	0.0396	0.0401
Sterility Average	0.0405				Sterility Average	0.0413667				Sterility Average	0.0424333					Sterility Average	0.0403333				Sterility Average	0.0408333				Sterility Average	0.0401667					Sterility Average	0.0403				Sterility Average	0.0400667				Sterility Average	0.0397667
H2O Control	0.106067	DMSO-Sterility	0.0655667		H2O Control	0.0551333	DMSO-Sterility	0.0137667		H2O Control	0.106067	DMSO-Sterility	0.0636333			H2O Control	0.163267	DMSO-Sterility	0.122933		H2O Control	0.136133	DMSO-Sterility	0.0953		H2O Control	0.1889	DMSO-Sterility	0.148733			H2O Control	0.1533	DMSO-Sterility	0.113		H2O Control	0.121133	DMSO-Sterility	0.0810667		H2O Control	0.158467	DMSO-Sterility	0.1187
[Tobramycin] uM	(Growth - Sterility)/(Control-Sterility)*100				[Tobramycin] uM	(Growth - Sterility)/(Control-Sterility)*100				[Tobramycin] uM	(Growth - Sterility)/(Control-Sterility)*100					[Tobramycin] uM	(Growth - Sterility)/(Control-Sterility)*100				[Tobramycin] uM	(Growth - Sterility)/(Control-Sterility)*100				[Tobramycin] uM	(Growth - Sterility)/(Control-Sterility)*100					[Tobramycin] uM	(Growth - Sterility)/(Control-Sterility)*100				[Tobramycin] uM	(Growth - Sterility)/(Control-Sterility)*100				[Tobramycin] uM	(Growth - Sterility)/(Control-Sterility)*100
3.2	-1.77698	-0.386299	-1.31342		3.2	-6.89238	-3.26481	-1.81378		3.2	1.31342	0.849858	3.01313			3.2	-0.877611	0.102048	2.38792		3.2	-0.288386	-0.393254	-0.498121		3.2	0.219409	-0.118143	0.624473			3.2	0.287802	-0.774851	1.61612		3.2	0.773914	0.0309566	0.650088		3.2	2.13817	-0.06351	1.79945
1.6	-0.0772599	0.695339	7.33969		1.6	4.71584	-0.362757	1.81378		1.6	-0.386299	11.9753	0.0772599			1.6	-0.632696	1.16334	0.755153		1.6	1.49436	1.80897	2.43817		1.6	1.90717	2.58228	1.29958			1.6	66.9692	67.2349	74.762		1.6	42.008	2.136	11.5468		1.6	41.5144	38.2118	19.4129
0.8	71.7744	63.2758	89.2351		0.8	23.5792	25.7557	25.7557		0.8	32.3719	26.5001	24.8004			0.8	2.46956	0.673515	1.08171		0.8	1.59923	1.7041	2.12357		0.8	1.63713	1.4346	1.50211			0.8	95.6608	103.808	101.151		0.8	111.97	107.264	97.7299		0.8	93.5079	93.0845	96.4717
0.4	101.597	90.7803	147.644		0.4	138.936	125.151	111.366		0.4	80.582	89.2351	80.582			0.4	1.89809	6.71474	2.143		0.4	1.80897	2.85764	2.75277		0.4	1.56962	6.49789	2.37975			0.4	97.1663	102.214	102.125		0.4	122	107.017	123.981		0.4	96.8104	97.8265	100.367
0.2	101.442	101.133	126.629		0.2	102.66	117.17	117.17		0.2	94.6433	92.7891	94.0252			0.2	82.3934	91.8634	107.048		0.2	67.4561	66.8269	57.7034		0.2	122.278	112.759	114.65			0.2	97.8747	103.454	102.568		0.2	116.056	113.58	119.152		0.2	96.0483	97.3185	97.9112
0.1	102.215	98.6608	112.877		0.1	107.739	123.7	118.622		0.1	103.296	103.142	93.7162			0.1	93.5778	100.109	109.661		0.1	93.9876	96.1898	135.201		0.1	116.945	135.578	134.228			0.1	97.4319	101.948	104.162		0.1	109.617	112.837	109.989		0.1	96.4717	98.9274	94.6934
H2O	102.987	96.6521	100.361		H2O	106.288	90.3265	103.386		H2O	97.7337	100.206	102.06			H2O	100.762	100.272	98.9659		H2O	101.014	94.9314	104.055		H2O	85.6203	111.139	103.241			H2O	98.9373	99.203	101.86		H2O	93.7674	107.141	99.0919		H2O	101.976	96.5563	101.468
[Tobramycin] uM	Raw Biofilm Abs600				[Tobramycin] uM	Raw Biofilm Abs600				[Tobramycin] uM	Raw Biofilm Abs600					[Tobramycin] uM	Raw Biofilm Abs600				[Tobramycin] uM	Raw Biofilm Abs600				[Tobramycin] uM	Raw Biofilm Abs600					[Tobramycin] uM	Raw Biofilm Abs600				[Tobramycin] uM	Raw Biofilm Abs600				[Tobramycin] uM	Raw Biofilm Abs600
3.2	0.049	0.0495	0.0509		3.2	0.0509	0.0521	0.0554		3.2	0.0532	0.0583	0.0511			3.2	0.0536	0.0527	0.0527		3.2	0.0534	0.0521	0.0537		3.2	0.0541	0.052	0.0528			3.2	0.0508	0.0528	0.0617		3.2	0.0545	0.0531	0.0531		3.2	0.0691	0.0532	0.0549
1.6	0.0493	0.0537	0.0539		1.6	0.0518	0.0525	0.0504		1.6	0.0494	0.0702	0.0488			1.6	0.0513	0.056	0.0533		1.6	0.0562	0.0556	0.0569		1.6	0.0589	0.0545	0.0534			1.6	0.3935	0.4358	0.4421		1.6	0.3287	0.0588	0.1798		1.6	0.3194	0.1684	0.2663
0.8	0.1401	0.1355	0.1301		0.8	0.0748	0.0747	0.0786		0.8	0.1667	0.1725	0.1763			0.8	0.0507	0.0559	0.0579		0.8	0.0559	0.0561	0.0588		0.8	0.0586	0.0556	0.0544			0.8	0.1508	0.1879	0.2012		0.8	0.5334	0.5065	0.4811		0.8	0.1869	0.1813	0.1702
0.4	0.0772	0.0766	0.0804		0.4	0.201	0.2056	0.1898		0.4	0.1009	0.0993	0.0995			0.4	0.0781	0.1081	0.0706		0.4	0.056	0.0618	0.0599		0.4	0.0628	0.0718	0.07			0.4	0.1217	0.1325	0.1518		0.4	0.4008	0.3874	0.4047		0.4	0.147	0.1433	0.1368
0.2	0.0774	0.074	0.0731		0.2	0.1945	0.1941	0.1929		0.2	0.0886	0.0898	0.0917			0.2	0.2815	0.3269	0.3074		0.2	0.4235	0.4358	0.5123		0.2	0.3205	0.3421	0.3362			0.2	0.119	0.1437	0.1358		0.2	0.3855	0.3471	0.3359		0.2	0.1409	0.1245	0.1188
0.1	0.0748	0.0872	0.0822		0.1	0.2171	0.2206	0.2232		0.1	0.0953	0.098	0.0992			0.1	0.1613	0.1671	0.2101		0.1	0.4386	0.4581	0.4533		0.1	0.221	0.2425	0.2301			0.1	0.1179	0.1301	0.1312		0.1	0.3266	0.3324	0.3228		0.1	0.1432	0.1341	0.1293
H2O	0.0839	0.0825	0.088		H2O	0.2195	0.2334	0.2269		H2O	0.1022	0.1054	0.1012			H2O	0.1151	0.1442	0.1454		H2O	0.3257	0.3534	0.3628		H2O	0.1643	0.1684	0.1691			H2O	0.116	0.134	0.1301		H2O	0.3159	0.3391	0.3194		H2O	0.1347	0.1333	0.1272
Sterility	0.0509	0.05	0.0493		Sterility	0.0483	0.0487	0.0498		Sterility	0.0491	0.049	0.0517			Sterility	0.0576	0.0577	0.0552		Sterility	0.058	0.0582	0.058		Sterility	0.0633	0.0585	0.0571			Sterility	0.0525	0.052	0.0536		Sterility	0.0554	0.0541	0.0539		Sterility	0.0539	0.0544	0.0535
Sterility Average	0.0500667				Sterility Average	0.0489333				Sterility Average	0.0499333					Sterility Average	0.0568333				Sterility Average	0.0580667				Sterility Average	0.0596333					Sterility Average	0.0527				Sterility Average	0.0544667				Sterility Average	0.0539333
H2O Control	0.0848	DMSO-Sterility	0.0347333		H2O Control	0.2266	DMSO-Sterility	0.177667		H2O Control	0.102933	DMSO-Sterility	0.053			H2O Control	0.1349	DMSO-Sterility	0.0780667		H2O Control	0.3473	DMSO-Sterility	0.289233		H2O Control	0.167267	DMSO-Sterility	0.107633			H2O Control	0.1267	DMSO-Sterility	0.074		H2O Control	0.3248	DMSO-Sterility	0.270333		H2O Control	0.131733	DMSO-Sterility	0.0778
[Tobramycin] uM	(Biofilm - Sterility)/(Control-Sterility)*100				[Tobramycin] uM	(Biofilm - Sterility)/(Control-Sterility)*100				[Tobramycin] uM	(Biofilm - Sterility)/(Control-Sterility)*100					[Tobramycin] uM	(Biofilm - Sterility)/(Control-Sterility)*100				[Tobramycin] uM	(Biofilm - Sterility)/(Control-Sterility)*100				[Tobramycin] uM	(Biofilm - Sterility)/(Control-Sterility)*100					[Tobramycin] uM	(Biofilm - Sterility)/(Control-Sterility)*100				[Tobramycin] uM	(Biofilm - Sterility)/(Control-Sterility)*100				[Tobramycin] uM	(Biofilm - Sterility)/(Control-Sterility)*100
3.2	-1.63236	-0.212917	3.76153		3.2	0.748482	1.42635	3.2905		3.2	6.79369	16.3517	2.85804			3.2	-6.20509	-7.3808	-7.3808		3.2	-1.7131	-2.163	-1.60927		3.2	-3.90207	-5.83015	-5.09564			3.2	-4.4735	-1.72058	10.5299		3.2	0.166205	-0.350877	-0.350877		3.2	19.3735	-1.09419	1.09419
1.6	-0.780696	11.7104	12.2782		1.6	1.25688	1.65231	0.466036		1.6	-0.327971	38.6538	-1.45244			1.6	-9.20967	-3.06989	-6.597		1.6	-0.744073	-0.951722	-0.501817		1.6	0.504973	-3.53481	-4.54476			1.6	467.24	525.465	534.136		1.6	101.44	1.75439	46.4451		1.6	341.579	147.2	273.225
0.8	256.991	243.932	228.602		0.8	14.2494	14.1929	16.396		0.8	219.506	230.376	237.498			0.8	-9.99347	-3.20052	-0.587851		0.8	-0.847898	-0.778681	0.155736		0.8	0.229533	-2.52487	-3.62663			0.8	133.173	184.24	202.546		0.8	177.045	167.11	157.729		0.8	171.015	163.806	149.517
0.4	78.4244	76.7211	87.5089		0.4	85.5388	88.1373	79.212		0.4	96.1893	93.1907	93.5655			0.4	25.8001	64.9902	16.0026		0.4	-0.813289	1.19398	0.536425		0.4	4.08569	12.3489	10.6963			0.4	93.1177	107.983	134.549		0.4	128.07	123.121	129.511		0.4	119.652	114.89	106.522
0.2	78.9922	69.34	66.785		0.2	81.867	81.641	80.9631		0.2	73.1376	75.3865	78.9474			0.2	291.509	350.816	325.343		0.2	126.371	130.628	157.103		0.2	240.689	260.52	255.103			0.2	89.4012	123.4	112.526		0.2	122.419	108.236	104.1		0.2	111.8	90.6887	83.3512
0.1	71.6111	106.813	92.6189		0.1	94.6335	96.6106	98.0794		0.1	85.6942	90.7543	93.0033			0.1	134.487	142.064	198.236		0.1	131.597	138.346	136.685		0.1	149.334	169.074	157.689			0.1	87.8871	104.68	106.194		0.1	100.665	102.807	99.2613		0.1	114.761	103.047	96.8676
H2O	97.445	93.4705	109.084		H2O	95.9893	103.841	100.169		H2O	98.6256	104.623	96.7515			H2O	74.1346	112.149	113.717		H2O	92.5247	102.111	105.364		H2O	97.2762	101.041	101.683			H2O	85.2719	110.048	104.68		H2O	96.7128	105.282	98.0055		H2O	103.819	102.017	94.1643
Tukey's multiple comparisons test	Mean Diff.	95.00% CI of diff.	Below threshold?	Summary	Adjusted P Value
WT+Empty Biofilm vs. oprF+Empty Biofilm	228.2	189.5 to 266.9	Yes	****	<0.0001
WT+Empty Biofilm vs. oprF+oprF Biofilm	14.05	-24.63 to 52.73	No	ns	0.6308
oprF+Empty Biofilm vs. oprF+oprF Biofilm	-214.2	-252.9 to -175.5	Yes	****	<0.0001

## Sheet: Fig 4c
	Replicate #1 PAO1					Replicate #1 oprF						Replicate #2 PAO1					Replicate #2 oprF						Replicate #3 PAO1					Replicate #3 oprF
[Carbenicillin] uM	Raw Growth OD600				[Carbenicillin] uM	Raw Growth OD600					[Carbenicillin] uM	Raw Growth OD600				[Carbenicillin] uM	Raw Growth OD600					[Carbenicillin] uM	Raw Growth OD600				[Carbenicillin] uM	Raw Growth OD600
200	0.1554	0.1488	0.1511		200	0.0412	0.0426	0.043			200	0.1534	0.1684	0.1759		200	0.041	0.042	0.0436			200	0.0416	0.0422	0.0439		200	0.0413	0.042	0.0436
100	0.1896	0.1669	0.1551		100	0.042	0.0413	0.0408			100	0.1547	0.1574	0.1495		100	0.0577	0.0452	0.0414			100	0.1522	0.1954	0.1843		100	0.0426	0.0479	0.0419
50	0.1976	0.1833	0.191		50	0.0516	0.0656	0.0418			50	0.1585	0.1649	0.1557		50	0.0516	0.0576	0.045			50	0.1594	0.1504	0.1603		50	0.0502	0.0576	0.051
25	0.188	0.1655	0.1616		25	0.0491	0.0435	0.0458			25	0.1633	0.1652	0.1635		25	0.0508	0.0451	0.0501			25	0.1473	0.1533	0.1605		25	0.0482	0.0449	0.0576
12.5	0.1752	0.1755	0.1758		12.5	0.0463	0.0484	0.0563			12.5	0.1624	0.1683	0.168		12.5	0.0605	0.051	0.0512			12.5	0.1453	0.1605	0.1679		12.5	0.0507	0.0581	0.054
6.25	0.1732	0.1665	0.1681		6.25	0.0528	0.0514	0.0563			6.25	0.156	0.1567	0.162		6.25	0.0552	0.0542	0.0526			6.25	0.1438	0.162	0.1762		6.25	0.0575	0.0539	0.0573
DMSO Control	0.1578	0.1854	0.1892		DMSO Control	0.0565	0.055	0.0559			DMSO Control	0.1496	0.1502	0.1572		DMSO Control	0.0616	0.0611	0.0614			DMSO Control	0.1603	0.1694	0.1562		DMSO Control	0.0628	0.0619	0.0608
Sterility	0.0387	0.0374	0.039		Sterility	0.0396	0.0393	0.0392			Sterility	0.0391	0.0392	0.039		Sterility	0.0395	0.0392	0.0389			Sterility	0.0389	0.0393	0.0387		Sterility	0.0392	0.0388	0.0376
Sterility Average	0.0383667				Sterility Average	0.0393667					Sterility Average	0.0391				Sterility Average	0.0392					Sterility Average	0.0389667				Sterility Average	0.0385333
DMSO Average	0.177467	DMSO-Sterility	0.1391		DMSO Average	0.0558	DMSO-Sterility	0.0164333			DMSO Average	0.152333	DMSO-Sterility	0.113233		DMSO Average	0.0613667	DMSO-Sterility	0.0221667			DMSO Average	0.161967	DMSO-Sterility	0.123		DMSO Average	0.0618333	DMSO-Sterility	0.0233
[Carbenicillin] uM	(Growth - Sterility)/(Control-Sterility)*100				[Carbenicillin] uM	(Growth - Sterility)/(Control-Sterility)*100					[Carbenicillin] uM	(Growth - Sterility)/(Control-Sterility)*100				[Carbenicillin] uM	(Growth - Sterility)/(Control-Sterility)*100					[Carbenicillin] uM	(Growth - Sterility)/(Control-Sterility)*100				[Carbenicillin] uM	(Growth - Sterility)/(Control-Sterility)*100
200	84.0019	79.217	80.8845		200	3.63036	12.8713	15.5116			200	98.5351	111.534	118.033		200	5.48505	10.1203	17.5367			200	-0.609252	-0.0539844	1.51927		200	6.87668	10.1037	17.4798
100	108.797	92.3393	83.7844		100	8.91089	4.29043	0.990099			100	99.6616	102.001	95.1555		100	82.8937	24.9531	7.33915			100	101.745	141.724	131.452		100	12.8698	37.3031	9.64272
50	114.596	104.229	109.812		50	72.2772	164.686	7.59076			50	102.955	108.501	100.528		50	54.6187	82.4302	24.026			50	108.408	100.079	109.241		50	47.9063	82.0207	51.5943
25	107.637	91.3243	88.4969		25	55.7756	18.8119	33.9934			25	107.114	108.761	107.287		25	50.9105	24.4896	47.6658			25	97.2104	102.763	109.426		25	38.6861	23.4729	82.0207
12.5	98.3567	98.5742	98.7917		12.5	37.2937	51.1551	103.3			12.5	106.334	111.447	111.187		12.5	95.8724	51.8375	52.7646			12.5	95.3595	109.426	116.275		12.5	50.2113	84.3258	65.4245
6.25	96.9067	92.0493	93.2093		6.25	80.198	70.9571	103.3			6.25	100.788	101.395	105.988		6.25	71.3056	66.6703	59.2539			6.25	93.9714	110.815	123.956		6.25	81.5597	64.9635	80.6377
DMSO Control	85.7419	105.752	108.507		DMSO Control	104.62	94.7195	100.66			DMSO Control	95.2422	95.7621	101.828		DMSO Control	100.971	98.6536	100.044			DMSO Control	109.241	117.663	105.447		DMSO Control	105.993	101.844	96.773
[Carbenicillin] uM	Raw Biofilm Abs600				[Carbenicillin] uM	Raw Biofilm Abs600					[Carbenicillin] uM	Raw Biofilm Abs600				[Carbenicillin] uM	Raw Biofilm Abs600					[Carbenicillin] uM	Raw Biofilm Abs600				[Carbenicillin] uM	Raw Biofilm Abs600
200	0.277	0.2836	0.321		200	0.0474	0.048	0.0521			200	0.3628	0.28	0.4264		200	0.0564	0.0525	0.0541			200	0.0526	0.0513	0.0544		200	0.0552	0.0557	0.0573
100	0.1956	0.1907	0.202		100	0.0634	0.0572	0.049			100	0.1628	0.1889	0.1825		100	0.2083	0.184	0.2028			100	0.2097	0.186	0.2114		100	0.1198	0.2603	0.119
50	0.1611	0.1691	0.2035		50	0.2962	0.205	0.126			50	0.1613	0.1373	0.1631		50	0.2856	0.2644	0.2169			50	0.1132	0.1429	0.1367		50	0.3721	0.4606	0.2079
25	0.1623	0.149	0.1424		25	0.2336	0.1224	0.1802			25	0.131	0.1421	0.1491		25	0.3244	0.3097	0.3041			25	0.1046	0.1029	0.1037		25	0.3253	0.3121	0.3492
12.5	0.1902	0.1477	0.1554		12.5	0.2358	0.2784	0.2975			12.5	0.1109	0.1102	0.1404		12.5	0.3914	0.5419	0.4334			12.5	0.1022	0.0982	0.0892		12.5	0.5947	0.4462	0.3664
6.25	0.1489	0.1699	0.1586		6.25	0.373	0.3026	0.259			6.25	0.142	0.1539	0.1153		6.25	0.4964	0.4865	0.5034			6.25	0.1035	0.0987	0.0959		6.25	0.5255	0.4249	0.4906
DMSO Control	0.1409	0.1455	0.1425		DMSO Control	0.3318	0.3506	0.3506			DMSO Control	0.1284	0.127	0.1321		DMSO Control	0.4665	0.479	0.4895			DMSO Control	0.1061	0.1003	0.1071		DMSO Control	0.4737	0.4755	0.5409
Sterility	0.0511	0.0506	0.0513		Sterility	0.0486	0.0477	0.0473			Sterility	0.0499	0.0501	0.049		Sterility	0.0512	0.0534	0.0528			Sterility	0.0519	0.0533	0.0528		Sterility	0.0504	0.0509	0.0511
Sterility Average	0.051				Sterility Average	0.0478667					Sterility Average	0.0496667				Sterility Average	0.0524667					Sterility Average	0.0526667				Sterility Average	0.0508
DMSO Average	0.142967	DMSO-Sterility	0.0919667		DMSO Average	0.344333	DMSO-Sterility	0.296467			DMSO Average	0.129167	DMSO-Sterility	0.0795		DMSO Average	0.478333	DMSO-Sterility	0.425867			DMSO Average	0.1045	DMSO-Sterility	0.0518333		DMSO Average	0.4967	DMSO-Sterility	0.4459
[Carbenicillin] uM	(Biofilm - Sterility)/(Control-Sterility)*100				[Carbenicillin] uM	(Biofilm - Sterility)/(Control-Sterility)*100					[Carbenicillin] uM	(Biofilm - Sterility)/(Control-Sterility)*100				[Carbenicillin] uM	(Biofilm - Sterility)/(Control-Sterility)*100					[Carbenicillin] uM	(Biofilm - Sterility)/(Control-Sterility)*100				[Carbenicillin] uM	(Biofilm - Sterility)/(Control-Sterility)*100
200	249.105	256.448	298.053		200	-0.621258	-0.417937	0.971422			200	390.917	287.389	470.439		200	1.16367	0.266475	0.634556			200	1.90851	-0.454408	5.18025		200	0.580941	0.693019	1.05167
100	158.552	153.101	165.672		100	4.80063	2.69965	-0.0790692			100	140.85	173.484	165.482		100	36.1084	30.5181	34.8431			100	287.458	244.38	290.548		100	15.0615	46.5556	14.8822
50	120.172	129.072	167.34		50	83.6891	52.7844	26.0138			50	138.975	108.967	141.225		50	53.8913	49.0142	38.0868			50	112.057	166.041	154.771		50	71.6164	91.4543	34.8097
25	121.507	106.712	99.3696		25	62.476	24.7939	44.3804			25	101.09	114.968	123.721		25	62.8172	59.4355	58.1472			25	96.4253	93.3354	94.7895		25	61.1258	58.1669	66.4832
12.5	152.545	105.266	113.831		12.5	63.2215	77.6573	84.1297			12.5	75.9578	75.0826	112.843		12.5	78.2306	112.853	87.8928			12.5	92.063	84.7925	68.4338		12.5	121.514	88.2264	70.3387
6.25	106.601	129.962	117.391		6.25	109.714	85.8579	71.0832			6.25	114.843	129.722	81.4593		6.25	102.386	100.108	103.996			6.25	94.4259	85.7013	80.6119		6.25	106.002	83.4519	98.179
DMSO Control	97.7009	102.818	99.4809		DMSO Control	95.7529	102.124	102.124			DMSO Control	97.8387	96.0882	102.465		DMSO Control	95.5074	98.3831	100.799			DMSO Control	99.1518	88.6095	100.969		DMSO Control	94.3907	94.7942	109.454
Tukey's multiple comparisons test	Mean Diff.	95.00% CI of diff.	Below threshold?	Summary	Adjusted P Value
PAO1 vs. oprF	178.7	66.97 to 290.4	Yes	***	0.0006
	Replicate #1 PAO1					Replicate #1 oprF						Replicate #2 PAO1					Replicate #2 oprF						Replicate #3 PAO1					Replicate #3 oprF
[Chloramphenicol] ug/mL	Raw Growth OD600				[Chloramphenicol] ug/mL	Raw Growth OD600					[Chloramphenicol] ug/mL	Raw Growth OD600				[Chloramphenicol] ug/mL	Raw Growth OD600					[Chloramphenicol] ug/mL	Raw Growth OD600				[Chloramphenicol] ug/mL	Raw Growth OD600
16	0.0542	0.0528	0.0552		16	0.0426	0.0419	0.0446			16	0.0552	0.0545	0.055		16	0.042	0.0415	0.0408			16	0.0442	0.0447	0.0427		16	0.0416	0.0421	0.0421
8	0.0756	0.0729	0.0717		8	0.0432	0.0416	0.0413			8	0.0755	0.0769	0.0775		8	0.0437	0.0412	0.0412			8	0.0568	0.0576	0.0563		8	0.045	0.0414	0.0427
4	0.071	0.0738	0.0715		4	0.0416	0.0443	0.0421			4	0.0723	0.0743	0.0697		4	0.0413	0.041	0.0413			4	0.1275	0.1271	0.1197		4	0.0407	0.0407	0.0413
2	0.0731	0.0753	0.0741		2	0.0421	0.0458	0.0425			2	0.0845	0.0812	0.0798		2	0.0425	0.0424	0.0424			2	0.0952	0.0949	0.0902		2	0.0422	0.0421	0.0485
1	0.1263	0.1173	0.1177		1	0.0424	0.0455	0.0431			1	0.1303	0.126	0.1294		1	0.0446	0.0455	0.0444			1	0.1137	0.1201	0.1201		1	0.0451	0.0452	0.0448
0.5	0.1406	0.142	0.1382		0.5	0.0474	0.0471	0.0519			0.5	0.1527	0.1544	0.1488		0.5	0.0491	0.0506	0.0493			0.5	0.1477	0.159	0.1656		0.5	0.0511	0.0484	0.0484
DMSO Control	0.1578	0.1854	0.1892		DMSO Control	0.0565	0.055	0.0559			DMSO Control	0.1496	0.1502	0.1572		DMSO Control	0.0616	0.0611	0.0614			DMSO Control	0.1603	0.1694	0.1562		DMSO Control	0.0628	0.0619	0.0608
Sterility	0.0394	0.0395	0.0447		Sterility	0.0398	0.0404	0.0466			Sterility	0.0394	0.0401	0.041		Sterility	0.0395	0.0419	0.0419			Sterility	0.0402	0.0614	0.0423		Sterility	0.0385	0.0381	0.0519
Sterility Average	0.0412				Sterility Average	0.0422667					Sterility Average	0.0401667				Sterility Average	0.0411					Sterility Average	0.0479667				Sterility Average	0.0428333
DMSO Average	0.177467	DMSO-Sterility	0.136267		DMSO Average	0.0558	DMSO-Sterility	0.0135333			DMSO Average	0.152333	DMSO-Sterility	0.112167		DMSO Average	0.0613667	DMSO-Sterility	0.0202667			DMSO Average	0.161967	DMSO-Sterility	0.114		DMSO Average	0.0618333	DMSO-Sterility	0.019
[Chloramphenicol] ug/mL	(Growth - Sterility)/(Control-Sterility)*100				[Chloramphenicol] ug/mL	(Growth - Sterility)/(Control-Sterility)*100					[Chloramphenicol] ug/mL	(Growth - Sterility)/(Control-Sterility)*100				[Chloramphenicol] ug/mL	(Growth - Sterility)/(Control-Sterility)*100					[Chloramphenicol] ug/mL	(Growth - Sterility)/(Control-Sterility)*100				[Chloramphenicol] ug/mL	(Growth - Sterility)/(Control-Sterility)*100
16	10.6332	9.61817	11.3581		16	12.8713	8.25083	26.0726			16	13.4389	12.8323	13.2656		16	10.1203	7.80267	4.558			16	1.79691	2.25963	0.408739		16	8.2597	10.5647	10.5647
8	26.1479	24.1904	23.3204		8	16.8317	6.27063	4.29043			8	31.0301	32.2433	32.7632		8	18.0002	6.4121	6.4121			8	13.4575	14.1979	12.9948		8	23.9339	7.33769	13.3308
4	22.813	24.8429	23.1754		4	6.27063	24.0924	9.57096			4	28.2571	29.9902	26.004		4	6.87562	5.48505	6.87562			4	78.8866	78.5164	71.6681		4	4.11064	4.11064	6.87668
2	24.3354	25.9304	25.0604		2	9.57096	33.9934	12.2112			2	38.8291	35.9695	34.7563		2	12.4379	11.9744	11.9744			2	48.9947	48.717	44.3674		2	11.0257	10.5647	40.0692
1	62.9048	56.3799	56.6699		1	11.5512	32.0132	16.1716			1	78.5176	74.7914	77.7377		1	22.1719	26.3437	21.2449			1	66.1154	72.0383	72.0383		1	24.3949	24.8559	23.0119
0.5	73.2721	74.2871	71.5321		0.5	44.5545	42.5743	74.2574			0.5	97.9285	99.4017	94.5489		0.5	43.0306	49.9834	43.9576			0.5	97.5806	108.038	114.146		0.5	52.0553	39.6081	39.6081
DMSO Control	85.7419	105.752	108.507		DMSO Control	104.62	94.7195	100.66			DMSO Control	95.2422	95.7621	101.828		DMSO Control	100.971	98.6536	100.044			DMSO Control	109.241	117.663	105.447		DMSO Control	105.993	101.844	96.773
[Chloramphenicol] ug/mL	Raw Biofilm Abs600				[Chloramphenicol] ug/mL	Raw Biofilm Abs600					[Chloramphenicol] ug/mL	Raw Biofilm Abs600				[Chloramphenicol] ug/mL	Raw Biofilm Abs600					[Chloramphenicol] ug/mL	Raw Biofilm Abs600				[Chloramphenicol] ug/mL	Raw Biofilm Abs600
16	0.1744	0.1672	0.2063		16	0.0473	0.0473	0.0477			16	0.2253	0.2247	0.2011		16	0.0515	0.0509	0.0505			16	0.0531	0.0533	0.0524		16	0.0519	0.0521	0.0512
8	0.4994	0.4036	0.4312		8	0.0498	0.0494	0.0483			8	0.4519	0.4454	0.4406		8	0.0539	0.0508	0.0506			8	0.2398	0.2471	0.2276		8	0.0538	0.0537	0.0532
4	1.111	0.8569	0.758		4	0.0496	0.0494	0.0516			4	0.7197	0.9004	0.9303		4	0.0607	0.0594	0.06			4	0.4282	0.4262	0.3956		4	0.06	0.0617	0.062
2	0.7876	0.8798	0.7873		2	0.0628	0.0628	0.0619			2	0.4506	0.56	0.6797		2	0.1134	0.0977	0.1031			2	0.5074	0.5633	0.6269		2	0.1146	0.1141	0.107
1	0.4316	0.4162	0.3702		1	0.1121	0.1028	0.1037			1	0.3322	0.372	0.3799		1	0.2167	0.2535	0.2263			1	0.3104	0.3055	0.3644		1	0.2227	0.2206	0.2002
0.5	0.2316	0.2155	0.1888		0.5	0.2167	0.241	0.2599			0.5	0.1898	0.1401	0.1762		0.5	0.5568	0.5758	0.4987			0.5	0.1304	0.1514	0.1689		0.5	0.5094	0.5188	0.479
DMSO Control	0.1409	0.1455	0.1425		DMSO Control	0.3318	0.3506	0.3506			DMSO Control	0.1284	0.127	0.1321		DMSO Control	0.4665	0.479	0.4895			DMSO Control	0.1061	0.1003	0.1071		DMSO Control	0.4737	0.4755	0.5409
Sterility	0.0557	0.0552	0.0605		Sterility	0.0515	0.0476	0.0512			Sterility	0.0494	0.0496	0.0523		Sterility	0.0493	0.0516	0.053			Sterility	0.0509	0.0515	0.0545		Sterility	0.051	0.0542	0.0542
Sterility Average	0.0571333				Sterility Average	0.0501					Sterility Average	0.0504333				Sterility Average	0.0513					Sterility Average	0.0523				Sterility Average	0.0531333
DMSO Average	0.142967	DMSO-Sterility	0.0858333		DMSO Average	0.344333	DMSO-Sterility	0.294233			DMSO Average	0.129167	DMSO-Sterility	0.0787333		DMSO Average	0.478333	DMSO-Sterility	0.427033			DMSO Average	0.1045	DMSO-Sterility	0.0522		DMSO Average	0.4967	DMSO-Sterility	0.443567
[Chloramphenicol] ug/mL	(Biofilm - Sterility)/(Control-Sterility)*100				[Chloramphenicol] ug/mL	(Biofilm - Sterility)/(Control-Sterility)*100					[Chloramphenicol] ug/mL	(Biofilm - Sterility)/(Control-Sterility)*100				[Chloramphenicol] ug/mL	(Biofilm - Sterility)/(Control-Sterility)*100					[Chloramphenicol] ug/mL	(Biofilm - Sterility)/(Control-Sterility)*100				[Chloramphenicol] ug/mL	(Biofilm - Sterility)/(Control-Sterility)*100
16	134.968	126.958	170.455		16	-0.655145	-0.655145	-0.519598			16	218.996	218.246	188.738		16	0.0364247	-0.101606	-0.193626			16	2.81733	3.18085	1.54499		16	-0.158778	-0.113947	-0.315688
8	496.514	389.942	420.645		8	0.192025	0.056478	-0.316277			8	502.322	494.195	488.193		8	0.588546	-0.124611	-0.170621			8	342.169	355.438	319.994		8	0.267121	0.244705	0.132626
4	1176.89	894.215	784.194		4	0.124252	0.056478	0.801988			4	837.162	1063.1	1100.48		4	2.15289	1.85382	1.99186			4	684.611	680.975	625.356		4	1.6569	2.03796	2.10521
2	817.122	919.69	816.789		2	4.59731	4.59731	4.29233			2	500.697	637.483	787.148		2	14.2766	10.6648	11.907			2	828.567	930.173	1045.77		2	13.8959	13.7838	12.1923
1	421.09	403.958	352.786		1	21.3035	18.152	18.457			1	352.657	402.42	412.298		1	38.0408	46.5067	40.2493			1	470.494	461.587	568.646		1	38.1273	37.6565	33.0837
0.5	198.6	180.69	150.987		0.5	56.7491	64.9836	71.3882			0.5	174.609	112.468	157.605		0.5	116.281	120.652	102.915			0.5	143.32	181.49	213.299		0.5	102.393	104.5	95.5788
DMSO Control	97.7009	102.818	99.4809		DMSO Control	95.7529	102.124	102.124			DMSO Control	97.8387	96.0882	102.465		DMSO Control	95.5074	98.3831	100.799			DMSO Control	99.1518	88.6095	100.969		DMSO Control	94.3907	94.7942	109.454
Tukey's multiple comparisons test	Mean Diff.	95.00% CI of diff.	Below threshold?	Summary	Adjusted P Value
PAO1 vs. oprF	856.7	745.0 to 968.4	Yes	****	<0.0001
	Replicate #1 PAO1					Replicate #1 oprF						Replicate #2 PAO1					Replicate #2 oprF						Replicate #3 PAO1					Replicate #3 oprF
[Ciprofloxacin] ug/mL	Raw Growth OD600				[Ciprofloxacin] ug/mL	Raw Growth OD600					[Ciprofloxacin] ug/mL	Raw Growth OD600				[Ciprofloxacin] ug/mL	Raw Growth OD600					[Ciprofloxacin] ug/mL	Raw Growth OD600				[Ciprofloxacin] ug/mL	Raw Growth OD600
2	0.0414	0.0411	0.0406		2	0.0426	0.0438	0.0401			2	0.0433	0.0422	0.0415		2	0.0414	0.0421	0.042			2	0.042	0.0416	0.0402		2	0.042	0.0419	0.0409
1	0.0418	0.0434	0.0388		1	0.0419	0.0418	0.0408			1	0.0423	0.0423	0.0412		1	0.0418	0.0429	0.0403			1	0.0423	0.0425	0.0421		1	0.0422	0.0433	0.0403
0.5	0.0445	0.0447	0.0457		0.5	0.042	0.0429	0.0438			0.5	0.0454	0.0459	0.0469		0.5	0.0419	0.0419	0.0439			0.5	0.0444	0.0446	0.0472		0.5	0.0415	0.0421	0.0436
0.25	0.0639	0.0629	0.0601		0.25	0.0415	0.0424	0.0419			0.25	0.0635	0.064	0.0626		0.25	0.0416	0.0426	0.0417			0.25	0.0542	0.0575	0.0562		0.25	0.0415	0.0421	0.0411
0.125	0.1376	0.114	0.1124		0.125	0.0462	0.0463	0.0464			0.125	0.1468	0.1268	0.1226		0.125	0.0476	0.0488	0.0473			0.125	0.1753	0.1212	0.1096		0.125	0.047	0.0484	0.047
0.063	0.1401	0.1475	0.143		0.063	0.0544	0.055	0.0553			0.063	0.1826	0.1643	0.1501		0.063	0.058	0.0586	0.0562			0.063	0.2225	0.1594	0.1362		0.063	0.0578	0.0588	0.0592
DMSO Control	0.1578	0.1854	0.1892		DMSO Control	0.0565	0.055	0.0559			DMSO Control	0.1496	0.1502	0.1572		DMSO Control	0.0616	0.0611	0.0614			DMSO Control	0.1603	0.1694	0.1562		DMSO Control	0.0628	0.0619	0.0608
Sterility	0.0383	0.0384	0.04		Sterility	0.0403	0.0442	0.0409			Sterility	0.0391	0.0398	0.0411		Sterility	0.0395	0.0399	0.0403			Sterility	0.0459	0.04	0.0417		Sterility	0.0388	0.0389	0.0393
Sterility Average	0.0389				Sterility Average	0.0418					Sterility Average	0.04				Sterility Average	0.0399					Sterility Average	0.0425333				Sterility Average	0.039
DMSO Average	0.177467	DMSO-Sterility	0.138567		DMSO Average	0.0558	DMSO-Sterility	0.014			DMSO Average	0.152333	DMSO-Sterility	0.112333		DMSO Average	0.0613667	DMSO-Sterility	0.0214667			DMSO Average	0.161967	DMSO-Sterility	0.119433		DMSO Average	0.0618333	DMSO-Sterility	0.0228333
[Ciprofloxacin] ug/mL	(Growth - Sterility)/(Control-Sterility)*100				[Ciprofloxacin] ug/mL	(Growth - Sterility)/(Control-Sterility)*100					[Ciprofloxacin] ug/mL	(Growth - Sterility)/(Control-Sterility)*100				[Ciprofloxacin] ug/mL	(Growth - Sterility)/(Control-Sterility)*100					[Ciprofloxacin] ug/mL	(Growth - Sterility)/(Control-Sterility)*100				[Ciprofloxacin] ug/mL	(Growth - Sterility)/(Control-Sterility)*100
2	1.35331	1.13581	0.77332		2	12.8713	20.7921	-3.63036			2	3.12684	2.17362	1.56703		2	7.33915	10.5838	10.1203			2	-0.239074	-0.609252	-1.90488		2	10.1037	9.64272	5.03265
1	1.64331	2.80329	-0.531658		1	8.25083	7.59076	0.990099			1	2.26028	2.26028	1.30706		1	9.19325	14.292	2.24037			1	0.0385603	0.22365	-0.146529		1	11.0257	16.0968	2.26662
0.5	3.60077	3.74577	4.47076		0.5	8.91089	14.8515	20.7921			0.5	4.94661	5.37989	6.24645		0.5	9.65677	9.65677	18.9273			0.5	1.982	2.16709	4.57325		0.5	7.79869	10.5647	17.4798
0.25	17.6655	16.9406	14.9106		0.25	5.61056	11.5512	8.25083			0.25	20.6314	21.0646	19.8514		0.25	8.2662	12.9014	8.72972			0.25	11.0514	14.1053	12.9023		0.25	7.79869	10.5647	5.95467
0.125	71.0971	53.9874	52.8275		0.125	36.6337	37.2937	37.9538			0.125	92.8158	75.4846	71.8451		0.125	36.0777	41.64	34.6871			0.125	123.123	73.0563	62.3211		0.125	33.1541	39.6081	33.1541
0.063	72.9096	78.2745	75.0121		0.063	90.7591	94.7195	96.6997			0.063	123.839	107.981	95.6755		0.063	84.2843	87.0654	75.9408			0.063	166.804	108.408	86.938		0.063	82.9428	87.5528	89.3968
DMSO Control	85.7419	105.752	108.507		DMSO Control	104.62	94.7195	100.66			DMSO Control	95.2422	95.7621	101.828		DMSO Control	100.971	98.6536	100.044			DMSO Control	109.241	117.663	105.447		DMSO Control	105.993	101.844	96.773
[Ciprofloxacin] ug/mL	Raw Biofilm Abs600				[Ciprofloxacin] ug/mL	Raw Biofilm Abs600					[Ciprofloxacin] ug/mL	Raw Biofilm Abs600				[Ciprofloxacin] ug/mL	Raw Biofilm Abs600					[Ciprofloxacin] ug/mL	Raw Biofilm Abs600				[Ciprofloxacin] ug/mL	Raw Biofilm Abs600
2	0.0577	0.059	0.0568		2	0.0489	0.0472	0.0473			2	0.0511	0.0504	0.0488		2	0.0487	0.048	0.0466			2	0.0492	0.0483	0.049		2	0.0507	0.0504	0.0499
1	0.059	0.0708	0.062		1	0.0482	0.0497	0.0476			1	0.0553	0.0543	0.0509		1	0.0499	0.0489	0.0487			1	0.0495	0.0504	0.0477		1	0.0525	0.0528	0.0538
0.5	0.2455	0.1989	0.2593		0.5	0.0478	0.0489	0.051			0.5	0.1938	0.2028	0.2262		0.5	0.0522	0.0537	0.0542			0.5	0.077	0.079	0.0918		0.5	0.0523	0.0544	0.0609
0.25	0.6559	0.6294	0.58		0.25	0.0532	0.0566	0.0538			0.25	0.6626	0.5291	0.4878		0.25	0.0586	0.0605	0.0684			0.25	0.4628	0.5549	0.4507		0.25	0.0623	0.0609	0.0633
0.125	0.3977	0.3865	0.291		0.125	0.122	0.1349	0.1363			0.125	0.3606	0.2668	0.2663		0.125	0.214	0.203	0.2556			0.125	0.4085	0.3677	0.4457		0.125	0.2067	0.1927	0.2342
0.063	0.311	0.2337	0.2047		0.063	0.2702	0.2543	0.2447			0.063	0.1831	0.1693	0.182		0.063	0.4178	0.3567	0.3909			0.063	0.2257	0.2137	0.2123		0.063	0.4038	0.4441	0.4612
DMSO Control	0.1409	0.1455	0.1425		DMSO Control	0.3318	0.3506	0.3506			DMSO Control	0.1284	0.127	0.1321		DMSO Control	0.4665	0.479	0.4895			DMSO Control	0.1061	0.1003	0.1071		DMSO Control	0.4737	0.4755	0.5409
Sterility	0.0542	0.0558	0.049		Sterility	0.0525	0.0486	0.0489			Sterility	0.0505	0.0494	0.0503		Sterility	0.0514	0.0501	0.0475			Sterility	0.0505	0.0527	0.0513		Sterility	0.0503	0.0521	0.0545
Sterility Average	0.053				Sterility Average	0.05					Sterility Average	0.0500667				Sterility Average	0.0496667					Sterility Average	0.0515				Sterility Average	0.0523
DMSO Average	0.142967	DMSO-Sterility	0.0899667		DMSO Average	0.344333	DMSO-Sterility	0.294333			DMSO Average	0.129167	DMSO-Sterility	0.0791		DMSO Average	0.478333	DMSO-Sterility	0.428667			DMSO Average	0.1045	DMSO-Sterility	0.053		DMSO Average	0.4967	DMSO-Sterility	0.4444
[Ciprofloxacin] ug/mL	(Biofilm - Sterility)/(Control-Sterility)*100				[Ciprofloxacin] ug/mL	(Biofilm - Sterility)/(Control-Sterility)*100					[Ciprofloxacin] ug/mL	(Biofilm - Sterility)/(Control-Sterility)*100				[Ciprofloxacin] ug/mL	(Biofilm - Sterility)/(Control-Sterility)*100					[Ciprofloxacin] ug/mL	(Biofilm - Sterility)/(Control-Sterility)*100				[Ciprofloxacin] ug/mL	(Biofilm - Sterility)/(Control-Sterility)*100
2	5.14508	6.59127	4.14388		2	-0.112956	-0.689032	-0.655145			2	1.18782	0.312584	-1.68795		2	-0.607717	-0.768753	-1.09082			2	-4.27143	-5.9073	-4.63496		2	-0.427767	-0.495014	-0.607092
1	6.59127	19.7182	9.92862		1	-0.350164	0.158138	-0.553485			1	6.43922	5.18889	0.937751		1	-0.331656	-0.561707	-0.607717			1	-3.72614	-2.09028	-6.99788		1	-0.0242837	0.0429635	0.267121
0.5	214.063	162.223	229.415		0.5	-0.485711	-0.112956	0.598667			0.5	179.611	190.864	220.121		0.5	0.19746	0.542536	0.657561			0.5	46.2587	49.894	73.1596		0.5	-0.0691151	0.401615	1.85864
0.25	670.613	641.133	586.178		0.25	1.34418	2.49633	1.5475			0.25	765.768	598.848	547.209		0.25	1.66978	2.10688	3.92428			0.25	747.501	914.905	725.507		0.25	2.17246	1.85864	2.39661
0.125	383.378	370.919	264.68		0.125	24.6583	29.0297	29.5041			0.125	388.166	270.885	270.26		0.125	37.4197	34.8891	46.9898			0.125	648.803	574.644	716.419		0.125	34.5408	31.4026	40.7051
0.063	286.929	200.936	168.675		0.063	74.8786	69.4906	66.2374			0.063	166.232	148.977	164.857		0.063	84.304	70.2479	78.1156			0.063	316.54	294.729	292.184		0.063	78.7221	87.7557	91.5888
DMSO Control	97.7009	102.818	99.4809		DMSO Control	95.7529	102.124	102.124			DMSO Control	97.8387	96.0882	102.465		DMSO Control	95.5074	98.3831	100.799			DMSO Control	99.1518	88.6095	100.969		DMSO Control	94.3907	94.7942	109.454
Tukey's multiple comparisons test	Mean Diff.	95.00% CI of diff.	Below threshold?	Summary	Adjusted P Value
PAO1 vs. oprF	546	434.3 to 657.7	Yes	****	<0.0001
	Replicate #1 PAO1					Replicate #1 oprF						Replicate #2 PAO1					Replicate #2 oprF						Replicate #3 PAO1					Replicate #3 oprF
[Novobiocin] ug/mL	Raw Growth OD600				[Novobiocin] ug/mL	Raw Growth OD600					[Novobiocin] ug/mL	Raw Growth OD600				[Novobiocin] ug/mL	Raw Growth OD600					[Novobiocin] ug/mL	Raw Growth OD600				[Novobiocin] ug/mL	Raw Growth OD600
600	0.0443	0.0462	0.0514		600	0.0423	0.0434	0.0437			600	0.0451	0.0445	0.0477		600	0.0408	0.0426	0.0435			600	0.0442	0.0447	0.0456		600	0.0428	0.0434	0.0452
300	0.0665	0.0658	0.0595		300	0.0422	0.0411	0.0423			300	0.0733	0.0716	0.0718		300	0.0417	0.04	0.0407			300	0.0739	0.0636	0.0625		300	0.043	0.0414	0.0419
150	0.0948	0.0875	0.099		150	0.0416	0.0416	0.0417			150	0.0959	0.0972	0.0908		150	0.0407	0.041	0.0415			150	0.1107	0.1211	0.1443		150	0.042	0.0427	0.0416
75	0.1564	0.1316	0.1672		75	0.0421	0.042	0.0417			75	0.1336	0.1453	0.1458		75	0.0414	0.0408	0.0414			75	0.1318	0.1478	0.1503		75	0.0432	0.043	0.0421
37.5	0.1392	0.1563	0.1721		37.5	0.0496	0.0448	0.0431			37.5	0.1519	0.1571	0.1684		37.5	0.0532	0.0576	0.0555			37.5	0.1451	0.1596	0.1644		37.5	0.0685	0.0585	0.0663
18.75	0.1654	0.1799	0.1657		18.75	0.0493	0.0481	0.0529			18.75	0.1548	0.1639	0.1557		18.75	0.0653	0.072	0.0916			18.75	0.147	0.1644	0.1608		18.75	0.0663	0.0753	0.0742
DMSO Control	0.1635	0.1904	0.1966		DMSO Control	0.0715	0.0687	0.0803			DMSO Control	0.1478	0.1461	0.1461		DMSO Control	0.0679	0.0697	0.0657			DMSO Control	0.1516	0.148	0.1481		DMSO Control	0.0727	0.073	0.0755
Sterility	0.0397	0.0398	0.0401		Sterility	0.0375	0.0395	0.0379			Sterility	0.0391	0.0392	0.0385		Sterility	0.04	0.0383	0.0385			Sterility	0.0404	0.0403	0.0394		Sterility	0.042	0.0396	0.0407
Sterility Average	0.0398667				Sterility Average	0.0383					Sterility Average	0.0389333				Sterility Average	0.0389333					Sterility Average	0.0400333				Sterility Average	0.0407667
DMSO Average	0.1835	DMSO-Sterility	0.143633		DMSO Average	0.0735	DMSO-Sterility	0.0352			DMSO Average	0.146667	DMSO-Sterility	0.107733		DMSO Average	0.0677667	DMSO-Sterility	0.0288333			DMSO Average	0.149233	DMSO-Sterility	0.1092		DMSO Average	0.0737333	DMSO-Sterility	0.0329667
[Novobiocin] ug/mL	(Growth - Sterility)/(Control-Sterility)*100				[Novobiocin] ug/mL	(Growth - Sterility)/(Control-Sterility)*100					[Novobiocin] ug/mL	(Growth - Sterility)/(Control-Sterility)*100				[Novobiocin] ug/mL	(Growth - Sterility)/(Control-Sterility)*100					[Novobiocin] ug/mL	(Growth - Sterility)/(Control-Sterility)*100				[Novobiocin] ug/mL	(Growth - Sterility)/(Control-Sterility)*100
600	2.73103	4.0587	7.69231		600	8.25778	11.4923	12.3744			600	5.47479	4.86271	8.12718		600	3.71491	9.65878	12.6307			600	3.16714	3.62615	4.45236		600	7.80833	9.7879	15.7266
300	18.2438	17.7546	13.3524		300	7.96373	4.72923	8.25778			300	34.243	32.5087	32.7127		300	6.68685	1.0732	3.3847			300	30.4321	20.9766	19.9668		300	8.46819	3.18932	4.83896
150	38.019	32.918	40.9538		150	6.19946	6.19946	6.49351			150	57.2983	58.6245	52.0956		150	3.3847	4.37534	6.02642			150	64.215	73.7623	95.0602		150	5.16889	7.4784	3.84918
75	81.0633	63.7338	88.61		75	7.66969	7.37564	6.49351			75	95.7579	107.694	108.204		75	5.6962	3.71491	5.6962			75	83.5851	98.2733	100.568		75	9.12804	8.46819	5.49882
37.5	69.0444	80.9934	92.034		37.5	29.7231	15.6089	10.6101			37.5	114.427	119.731	131.259		37.5	44.6615	59.191	52.2565			37.5	95.7946	109.106	113.512		37.5	92.6002	59.6072	85.3417
18.75	87.3522	97.4844	87.5619		18.75	28.841	25.3124	39.4266			18.75	117.385	126.668	118.303		18.75	84.6175	106.742	171.464			18.75	97.5389	113.512	110.207		18.75	85.3417	115.035	111.406
DMSO Control	86.0246	104.822	109.154		DMSO Control	94.1191	85.8858	119.995			DMSO Control	101.673	100.073	100.073		DMSO Control	93.2031	99.1469	85.9384			DMSO Control	101.762	98.4569	98.5487		DMSO Control	106.457	107.447	115.695
[Novobiocin] ug/mL	Raw Biofilm Abs600				[Novobiocin] ug/mL	Raw Biofilm Abs600					[Novobiocin] ug/mL	Raw Biofilm Abs600				[Novobiocin] ug/mL	Raw Biofilm Abs600					[Novobiocin] ug/mL	Raw Biofilm Abs600				[Novobiocin] ug/mL	Raw Biofilm Abs600
600	0.0714	0.0934	0.1528		600	0.049	0.0479	0.0474			600	0.0908	0.0715	0.0972		600	0.0517	0.0539	0.0547			600	0.0655	0.063	0.067		600	0.0509	0.0537	0.0534
300	0.3148	0.3095	0.2504		300	0.0506	0.0564	0.0503			300	0.324	0.2853	0.2766		300	0.0543	0.0522	0.0531			300	0.1627	0.1027	0.1182		300	0.0573	0.0534	0.0508
150	0.346	0.31	0.4611		150	0.0535	0.0575	0.0562			150	0.2603	0.2547	0.2413		150	0.0537	0.0512	0.054			150	0.2734	0.2592	0.222		150	0.053	0.0528	0.0526
75	0.1665	0.2068	0.2354		75	0.0899	0.0675	0.0523			75	0.1269	0.1179	0.1234		75	0.0558	0.0558	0.0568			75	0.1715	0.1699	0.1849		75	0.06	0.0606	0.052
37.5	0.2189	0.1293	0.1462		37.5	0.1053	0.0631	0.1126			37.5	0.0878	0.0835	0.098		37.5	0.1365	0.1728	0.1522			37.5	0.106	0.1331	0.1142		37.5	0.1964	0.1389	0.1475
18.75	0.1178	0.1119	0.1209		18.75	0.0744	0.1026	0.1815			18.75	0.0895	0.0915	0.0849		18.75	0.1477	0.1883	0.2028			18.75	0.0782	0.0885	0.1026		18.75	0.2547	0.1838	0.1947
DMSO Control	0.16	0.1565	0.1487		DMSO Control	0.2439	0.2792	0.1523			DMSO Control	0.1166	0.1259	0.1247		DMSO Control	0.4152	0.4957	0.4347			DMSO Control	0.0879	0.0937	0.0829		DMSO Control	0.3808	0.4311	0.4415
Sterility	0.0559	0.0506	0.0517		Sterility	0.0461	0.0465	0.047			Sterility	0.0479	0.0481	0.0479		Sterility	0.0501	0.0474	0.0487			Sterility	0.0477	0.0465	0.0476		Sterility	0.0502	0.0518	0.0502
Sterility Average	0.0527333				Sterility Average	0.0465333					Sterility Average	0.0479667				Sterility Average	0.0487333					Sterility Average	0.0472667				Sterility Average	0.0507333
DMSO Average	0.155067	DMSO-Sterility	0.102333		DMSO Average	0.225133	DMSO-Sterility	0.1786			DMSO Average	0.1224	DMSO-Sterility	0.0744333		DMSO Average	0.448533	DMSO-Sterility	0.3998			DMSO Average	0.0881667	DMSO-Sterility	0.0409		DMSO Average	0.4178	DMSO-Sterility	0.367067
[Novobiocin] ug/mL	(Biofilm - Sterility)/(Control-Sterility)*100				[Novobiocin] ug/mL	(Biofilm - Sterility)/(Control-Sterility)*100					[Novobiocin] ug/mL	(Biofilm - Sterility)/(Control-Sterility)*100				[Novobiocin] ug/mL	(Biofilm - Sterility)/(Control-Sterility)*100					[Novobiocin] ug/mL	(Biofilm - Sterility)/(Control-Sterility)*100				[Novobiocin] ug/mL	(Biofilm - Sterility)/(Control-Sterility)*100
600	19.4609	40.6385	97.8181		600	1.09962	0.481962	0.201207			600	57.0571	30.3289	65.9204		600	0.236361	0.803627	1.00991			600	44.6388	38.0452	48.5949		600	-0.15389	0.641605	0.556373
300	253.762	248.66	191.77		300	1.99803	5.25478	1.82958			300	380.012	326.417	314.368		300	0.906766	0.365285	0.597348			300	300.998	142.752	183.632		300	1.66438	0.556373	-0.182301
150	283.796	249.142	394.593		150	3.62641	5.87244	5.14248			150	291.795	284.039	265.482		150	0.752057	0.107437	0.829412			150	592.964	555.512	457.399		150	0.442731	0.38591	0.329089
75	111.006	149.799	177.33		75	24.0653	11.4875	2.9526			75	107.051	94.5874	102.204		75	1.29354	1.29354	1.55139			75	324.208	319.988	359.55		75	2.43147	2.60193	0.158625
37.5	161.447	75.1965	91.4648		37.5	32.7126	9.01689	36.8116			37.5	52.9025	46.9475	67.0283		37.5	22.1019	31.4618	26.1501			37.5	151.455	222.93	173.082		37.5	41.1834	24.8474	27.2907
18.75	64.1264	58.447	67.1105		18.75	15.3619	31.1965	75.4995			18.75	55.2568	58.0265	48.8863		18.75	24.9898	35.4584	39.1972			18.75	78.1343	105.3	142.488		18.75	57.7468	37.6037	40.7005
DMSO Control	104.749	101.38	93.8713		DMSO Control	110.538	130.359	59.1035			DMSO Control	93.0268	105.94	104.273		DMSO Control	93.9642	114.721	98.9922			DMSO Control	103.718	119.015	90.5303		DMSO Control	93.5725	107.863	110.818
Tukey's multiple comparisons test	Mean Diff.	95.00% CI of diff.	Below threshold?	Summary	Adjusted P Value
PAO1 vs. oprF	268.5	156.8 to 380.2	Yes	****	<0.0001
	Replicate #1 PAO1					Replicate #1 oprF						Replicate #2 PAO1					Replicate #2 oprF						Replicate #3 PAO1					Replicate #3 oprF
[Trimethoprim] ug/mL	Raw Growth OD600				[Trimethoprim] ug/mL	Raw Growth OD600					[Trimethoprim] ug/mL	Raw Growth OD600				[Trimethoprim] ug/mL	Raw Growth OD600					[Trimethoprim] ug/mL	Raw Growth OD600				[Trimethoprim] ug/mL	Raw Growth OD600
256	0.0423	0.0579	0.0405		256	0.0419	0.042	0.0417			256	0.0429	0.0426	0.0408		256	0.0413	0.0428	0.0405			256	0.042	0.0416	0.04		256	0.0422	0.0434	0.0415
128	0.0448	0.0439	0.0424		128	0.0418	0.0422	0.0436			128	0.0439	0.0446	0.0415		128	0.041	0.0415	0.0435			128	0.0425	0.0434	0.041		128	0.0421	0.0422	0.0436
64	0.0429	0.0433	0.0444		64	0.0416	0.0418	0.0424			64	0.0438	0.044	0.0454		64	0.0413	0.0409	0.0409			64	0.0433	0.0432	0.0452		64	0.0428	0.0426	0.0414
32	0.0455	0.0456	0.0449		32	0.0416	0.0417	0.0413			32	0.0498	0.05	0.0494		32	0.0409	0.0416	0.0412			32	0.0451	0.0435	0.0462		32	0.0416	0.0418	0.0423
16	0.0609	0.0563	0.0559		16	0.0418	0.043	0.0427			16	0.0809	0.0706	0.1058		16	0.0414	0.0419	0.0411			16	0.0861	0.077	0.0704		16	0.0415	0.0424	0.0414
8	0.1679	0.182	0.1192		8	0.0427	0.0434	0.041			8	0.1865	0.17	0.1415		8	0.0424	0.042	0.0432			8	0.1108	0.1431	0.1159		8	0.0433	0.0423	0.0426
DMSO Control	0.1635	0.1904	0.1966		DMSO Control	0.0715	0.0687	0.0803			DMSO Control	0.1478	0.1461	0.1461		DMSO Control	0.0679	0.0697	0.0657			DMSO Control	0.1516	0.148	0.1481		DMSO Control	0.0727	0.073	0.0755
Sterility	0.0401	0.0399	0.0409		Sterility	0.0398	0.0405	0.0401			Sterility	0.0401	0.0406	0.041		Sterility	0.0395	0.0389	0.0396			Sterility	0.0398	0.0435	0.0421		Sterility	0.0398	0.0405	0.0401
Sterility Average	0.0403				Sterility Average	0.0401333					Sterility Average	0.0405667				Sterility Average	0.0393333					Sterility Average	0.0418				Sterility Average	0.0401333
DMSO Average	0.1835	DMSO-Sterility	0.1432		DMSO Average	0.0735	DMSO-Sterility	0.0333667			DMSO Average	0.146667	DMSO-Sterility	0.1061		DMSO Average	0.0677667	DMSO-Sterility	0.0284333			DMSO Average	0.149233	DMSO-Sterility	0.107433		DMSO Average	0.0737333	DMSO-Sterility	0.0336
[Trimethoprim] ug/mL	(Growth - Sterility)/(Control-Sterility)*100				[Trimethoprim] ug/mL	(Growth - Sterility)/(Control-Sterility)*100					[Trimethoprim] ug/mL	(Growth - Sterility)/(Control-Sterility)*100				[Trimethoprim] ug/mL	(Growth - Sterility)/(Control-Sterility)*100					[Trimethoprim] ug/mL	(Growth - Sterility)/(Control-Sterility)*100				[Trimethoprim] ug/mL	(Growth - Sterility)/(Control-Sterility)*100
256	1.33349	12.2343	0.0757002		256	7.0816	7.37564	6.49351			256	3.23047	2.92442	1.08816		256	5.36599	10.3192	2.72427			256	1.14752	0.780311	-0.68851		256	5.82875	9.7879	3.51925
128	3.08042	2.45152	1.40337		128	6.78755	7.96373	12.0804			128	4.25062	4.96472	1.80226		128	4.37534	6.02642	12.6307			128	1.60652	2.43273	0.229503		128	5.49882	5.82875	10.4478
64	1.75275	2.03226	2.80091		64	6.19946	6.78755	8.55183			64	4.1486	4.35263	5.78084		64	5.36599	4.04513	4.04513			64	2.34093	2.24913	4.08516		64	7.80833	7.14847	3.18932
32	3.56956	3.63943	3.15029		32	6.19946	6.49351	5.31732			32	10.2695	10.4735	9.86143		32	4.04513	6.35663	5.03577			32	3.99336	2.52453	5.00317		32	3.84918	4.50903	6.15868
16	14.3306	11.1163	10.8368		16	6.78755	10.3161	9.43396			16	41.9961	31.4886	67.3978		16	5.6962	7.34728	4.70556			16	41.6319	33.278	27.2191		16	3.51925	6.48861	3.18932
8	89.0992	98.9518	55.069		8	9.43396	11.4923	4.43519			8	149.724	132.891	103.817		8	8.99835	7.67749	11.6401			8	64.3068	93.9586	68.9887		8	9.45797	6.15868	7.14847
DMSO Control	86.0246	104.822	109.154		DMSO Control	94.1191	85.8858	119.995			DMSO Control	101.673	100.073	100.073		DMSO Control	93.2031	99.1469	85.9384			DMSO Control	101.762	98.4569	98.5487		DMSO Control	106.457	107.447	115.695
[Trimethoprim] ug/mL	Raw Biofilm Abs600				[Trimethoprim] ug/mL	Raw Biofilm Abs600					[Trimethoprim] ug/mL	Raw Biofilm Abs600				[Trimethoprim] ug/mL	Raw Biofilm Abs600					[Trimethoprim] ug/mL	Raw Biofilm Abs600				[Trimethoprim] ug/mL	Raw Biofilm Abs600
256	0.0535	0.0536	0.051		256	0.0487	0.0483	0.047			256	0.0523	0.0504	0.0486		256	0.0553	0.0564	0.053			256	0.0483	0.0479	0.0469		256	0.0544	0.054	0.0523
128	0.0586	0.0565	0.0513		128	0.0471	0.0477	0.0519			128	0.0526	0.0517	0.0534		128	0.0553	0.0544	0.0557			128	0.0511	0.0471	0.047		128	0.0518	0.053	0.0536
64	0.0564	0.0553	0.0573		64	0.0457	0.0471	0.0464			64	0.0567	0.0552	0.0554		64	0.0557	0.0562	0.0566			64	0.0505	0.0494	0.0495		64	0.0493	0.0531	0.0503
32	0.0805	0.0714	0.0698		32	0.0475	0.047	0.0579			32	0.101	0.106	0.1003		32	0.0536	0.0539	0.0528			32	0.066	0.0607	0.0624		32	0.0553	0.0506	0.053
16	0.2651	0.2981	0.2872		16	0.0478	0.048	0.0464			16	0.1628	0.1698	0.1323		16	0.0568	0.0582	0.0589			16	0.1294	0.1394	0.1461		16	0.0558	0.0489	0.0516
8	0.2365	0.1834	0.2264		8	0.0483	0.0482	0.0454			8	0.1253	0.1607	0.1633		8	0.0557	0.0683	0.0585			8	0.182	0.1465	0.1529		8	0.0543	0.0554	0.0728
DMSO Control	0.16	0.1565	0.1487		DMSO Control	0.2439	0.2792	0.1523			DMSO Control	0.1166	0.1259	0.1247		DMSO Control	0.4152	0.4957	0.4347			DMSO Control	0.0879	0.0937	0.0829		DMSO Control	0.3808	0.4311	0.4415
Sterility	0.0502	0.049	0.0494		Sterility	0.0463	0.0456	0.0467			Sterility	0.0497	0.0486	0.0488		Sterility	0.0557	0.0512	0.0542			Sterility	0.0489	0.0505	0.0493		Sterility	0.0527	0.0506	0.0514
Sterility Average	0.0495333				Sterility Average	0.0462					Sterility Average	0.0490333				Sterility Average	0.0537					Sterility Average	0.0495667				Sterility Average	0.0515667
DMSO Average	0.155067	DMSO-Sterility	0.105533		DMSO Average	0.225133	DMSO-Sterility	0.178933			DMSO Average	0.1224	DMSO-Sterility	0.0733667		DMSO Average	0.448533	DMSO-Sterility	0.394833			DMSO Average	0.0881667	DMSO-Sterility	0.0386		DMSO Average	0.4178	DMSO-Sterility	0.366233
[Trimethoprim] ug/mL	(Biofilm - Sterility)/(Control-Sterility)*100				[Trimethoprim] ug/mL	(Biofilm - Sterility)/(Control-Sterility)*100					[Trimethoprim] ug/mL	(Biofilm - Sterility)/(Control-Sterility)*100				[Trimethoprim] ug/mL	(Biofilm - Sterility)/(Control-Sterility)*100					[Trimethoprim] ug/mL	(Biofilm - Sterility)/(Control-Sterility)*100				[Trimethoprim] ug/mL	(Biofilm - Sterility)/(Control-Sterility)*100
256	2.23007	2.32633	-0.17648		256	-0.537184	-0.640323	-0.975526			256	3.73918	1.10791	-1.38488		256	1.16461	1.44825	0.571564			256	-0.725297	-1.78028	-4.41772		256	0.840478	0.726836	0.243857
128	12.4639	9.55568	2.3543		128	-0.949741	-0.795032	0.287931			128	4.15465	2.90825	5.26255		128	1.16461	0.932551	1.26775			128	6.65955	-3.89023	-4.15398		128	0.101804	0.442731	0.613194
64	9.4172	7.89383	10.6636		64	-1.31073	-0.949741	-1.13023			64	9.83266	7.75534	8.03231		64	1.26775	1.39668	1.49982			64	5.07708	2.17589	2.43964		64	-0.608459	0.471141	-0.324354
32	42.7928	30.1904	27.9746		32	-0.846602	-0.975526	1.83502			32	71.1829	78.1073	70.2135		32	0.726273	0.803627	0.519994			32	45.9575	31.979	36.4627		32	1.09617	-0.239122	0.442731
16	298.442	344.143	329.048		16	-0.769247	-0.717678	-1.13023			16	156.769	166.463	114.53		16	1.55139	1.91237	2.09287			16	213.172	239.546	257.217		16	1.23823	-0.722101	0.0449833
8	258.834	185.297	244.847		8	-0.640323	-0.666108	-1.38808			8	104.836	153.86	157.461		8	1.26775	4.51664	1.98973			8	351.901	258.272	275.151		8	0.812068	1.12458	6.06802
DMSO Control	104.749	101.38	93.8713		DMSO Control	110.538	130.359	59.1035			DMSO Control	93.0268	105.94	104.273		DMSO Control	93.9642	114.721	98.9922			DMSO Control	103.718	119.015	90.5303		DMSO Control	93.5725	107.863	110.818
Tukey's multiple comparisons test	Mean Diff.	95.00% CI of diff.	Below threshold?	Summary	Adjusted P Value
PAO1 vs. oprF	323.9	212.2 to 435.6	Yes	****	<0.0001

[truncated: 10 more sheets: Fig 4d, Fig 4e, Fig 5a, Fig 5b, Fig 6, Fig 7a, Fig 7b, Fig 7c, Fig S1, Fig S2]
